# Supplementary material for: Structural visualization of small molecule recognition by CXCR3 uncovers dual-agonism in the CXCR3-CXCR7 system
Source: Nat Commun. 2025 Mar 28;16:3047. doi: 10.1038/s41467-025-58264-w (PMC11953467; doi:10.1038/s41467-025-58264-w)
Supplement: Supplementary file 3 — Supplementary Data 1 [file 41467_2025_58264_MOESM3_ESM.xlsx]

## Sheet: VUF10661 with CXCR3
VUF10661 with CXCR3
Chain R (CXCR3)	Distance (Å)	VUF10661
Asp52	3.62	VUF10661
Leu56	3.4	VUF10661
Tyr60	2.67	VUF10661
Trp109	2.98	VUF10661
Asp112	3.63	VUF10661
Gly128	3.68	VUF10661
Phe131	3.31	VUF10661
Asn132	3.61	VUF10661
Phe135	3.45	VUF10661
Tyr205	3.48	VUF10661
Arg216	3.18	VUF10661
Gln219	3.42	VUF10661
Tyr271	3.2	VUF10661
Asp297	3.19	VUF10661
Ser301	3.75	VUF10661
Ser304	3.52	VUF10661
Tyr308	3.01	VUF10661

## Sheet: VUF11418 with CXCR3
VUF11418 with CXCR3
Chain R (CXCR3)	Distance (Å)	VUF11418
Leu102	3.62	VUF11418
Phe131	3.16	VUF11418
Phe135	3.71	VUF11418
Trp268	3.75	VUF11418
Tyr271	3.43	VUF11418
Ser304	3.49	VUF11418
Gly307	3.45	VUF11418

## Sheet: VUF10661-CXCR3 with Go
VUF10661-CXCR3 with Go
Chain R (CXCR3)	Distance (Å)	VUF10661(Gα)
Thr88	Cys351 (3.45)	Cys351
Arg149	Cys351 (3.05), Leu353 (3.42)	Cys351, Leu353
Asn152	Asn347 (2.47), Cys351 (3.32)	Asn347, Cys351
Ile153	Leu353 (3.28)	Leu353
Ala156	Ile344 (3.76)	Ile344
Thr157	Phe336 (3.58), Thr340 (3.44)	Phe336, Thr340
Gln158	Lys32 (3.30), Asn194 (3.24)	Lys32, Asn194
Tyr160	Lys32 (3.47), Asp33 (3.76), Val34 (3.39), Thr220 (3.49)	Lys32, Asp33, Val34, Thr220
Arg161	Ala31 (3.53)	Ala31
Arg162	Ala30 (3.59), Ala31 (2.93), Asp33 (3.54), Lys35 (3.21), Asp218 (2.94)	Ala30, Ala31, Asp33, Lys35, Asp218
Ser245	Asp341 (3.88)	Asp341
Arg246	Glu318 (3.02), Tyr320 (3.48), Asp341 (3.53)	Glu318, Tyr320, Asp341
Arg249	Ala345 (2.69), Arg349 (3.45), Tyr354 (3.20)	Ala345, Arg349, Tyr354
Arg252	Tyr354 (3.71)	Tyr354
Leu256	Leu353 (3.48)	Leu353
Val257	Leu353 (3.77)	Leu353
Gly322	Tyr354 (3.50)	Tyr354
Val323	Arg349 (3.47), Tyr354 (2.94)	Arg349, Tyr354
Lys324	Arg349 (3.89), Gly350 (3.85)	Arg349, Gly350
Glu327	Arg349 (3.67)	Arg349

## Sheet: VUF11418-CXCR3 with Go
VUF11418-CXCR3 with Go
Chain R (CXCR3)	Distance (Å)	VUF11418 (Gα)
Thr88	Cys351 (3.78)	Cys351
Arg149	Cys351 (2.96), Leu353 (3.66)	Cys351, Leu353
Asn152	Asn347 (2.47), Cys351 (3.32)	Asn347, Cys351
Ile153	Leu353 (3.35)	Leu353
Ala156	Asn347 (3.25)	Asn347
Thr157	Thr340 (3.41)	Thr340
Gln158	Lys32 (3.31)	Lys32
Tyr160	Lys32 (3.65), Val34 (3.36), Thr220 (3.32)	Lys32, Val34, Thr220
Arg161	Ile28 (3.74), Ala31 (3.74)	Ile28, Ala31
Arg162	Ala30 (3.84), Ala31 (3.10), Asp33 (3.80), Lys35 (3.13), Asp218 (3.11)	Ala30, Ala31, Asp33, Lys35, Asp218
Ser245	Asp341 (3.74)	Asp341
Arg246	Glu318 (2.97), Tyr320 (3.30), Asp341 (3.51)	Glu318, Tyr320, Asp341
Arg249	Asn316 (3.60), Ala345 (3.50), Tyr354 (3.11)	Asn316, Ala345, Tyr354
Arg252	Tyr354 (2.84)	Tyr354
Ala253	Leu348 (3.41)	Leu348
Leu256	Leu353 (3.28)	Leu353
Val257	Leu353 (3.72)	Leu353
Gly322	Gly352 (3.83), Tyr354 (3.34)	Gly352, Tyr354
Val323	Tyr354 (2.94)	Tyr354
Lys324	Arg349 (3.82)	Arg349
Glu327	Arg349 (3.99)	Arg349

## Sheet: Apo-CXCR3 with Go
Apo-CXCR3 with Go
Chain R (CXCR3)	Distance (Å)	Apo (Gα)
Thr88	Cys351 (3.70)	Cys351
Arg149	Cys351 (3.10), Leu353 (3.23)	Cys351, Leu353
Asn152	Asn347 (2.55), Cys351 (3.12)	Asn347, Cys351
Ile153	Leu353 (3.63)	Leu353
Ala156	Ile344 (3.68)	Ile344
Thr157	Thr340 (3.64)	Thr340
Gln158	Lys32 (3.15)	Lys32
Tyr160	Lys32 (3.63), Asp33 (3.83), Val34 (3.53), Thr220 (3.11)	Lys32, Asp33, Val34, Thr220
Arg161	Ile28 (3.32)	Ala31
Arg162	Ala30 (3.59), Ala31 (2.93), Asp33 (3.54), Lys35 (3.21), Asp218 (2.94)	Ala30, Ala31, Asp33, Lys35, Asp218
Ser245	Asp341 (3.88)	Asp341
Arg246	Glu318 (3.30), Tyr320 (3.45)	Glu318, Tyr320
Arg249	Asn316 (3.70), Ala345 (3.11), Tyr354 (3.42)	Asn316, Ala345, Tyr354
Arg252	Tyr354 (2.99)	Tyr354
Leu256	Leu353 (3.73)	Leu353
Val257	Leu353 (3.80)	Leu353
Val321	Tyr354 (3.65)	Tyr354
Gly322	Gly352 (3.53), Tyr354 (3.86)	Gly352, Tyr354
Val323	Arg349 (3.47), Tyr354 (2.95)	Arg349, Tyr354
Lys324	Gly350 (3.73)	Arg349, Gly350
Glu327	Arg349 (3.87)	Arg349
