# Supplementary material for: Structural visualization of small molecule recognition by CXCR3 uncovers dual-agonism in the CXCR3-CXCR7 system
Source: Nat Commun. 2025 Mar 28;16:3047. doi: 10.1038/s41467-025-58264-w (PMC11953467; doi:10.1038/s41467-025-58264-w)
Supplement: Supplementary file 6 — Source data [file 41467_2025_58264_MOESM6_ESM.xlsx]

## Sheet: Fig. 3a
Fig. 3a (cAMP response; top panel)
	CXCR3WT			CXCR3Y60A			CXCR3W109A			CXCR3F131A			CXCR3N132A			CXCR3F135A			CXCR3Q219A			CXCR3Y308A
Unstim	100	100	100	100	100	100	100	100	100	100	100	100	100	100	100	100	100	100	100	100	100	100	100	100
1 μM	61.0016	82.02	76.8009	92.0724	102.974	90.7068	99.5254	97.706	102.778	98.2138	92.8235	99.6542	81.063	96.2951	93.6954	106.555	98.2094	100.06	96.3121	97.6326	95.0006	82.2984	89.8269	102.632
10 μM	32.5173	60.9309	45.1178	72.7861	95.1402	86.609	94.1846	92.363	94.3535	67.5836	69.0064	66.4189	62.876	75.3674	69.6637	97.9221	92.1631	85.0122	96.8717	98.4439	90.0452	71.6141	72.1423	80.4157
Fig. 3a (cAMP response; bottom panel)
	CXCR3WT			CXCR3Y271A			CXCR3S304A			CXCR3G307A
Unstim	100	100	100	100	100	100	100	100	100	100	100	100
1 μM	79.7308	80.391	75.7217	87.835	81.2552	77.331	93.8469	94.6753	96.1378	97.0586	100.832	98.6139
10 μM	58.5682	48.3236	44.9051	69.2947	61.6643	57.3893	92.0496	81.086	76.6368	91.6995	93.7736	88.2045
Fig. 3a (GoB dissociation; top panel)
	CXCR3WT			CXCR3Y60A			CXCR3W109A			CXCR3F131A			CXCR3N132A			CXCR3F135A			CXCR3Q219A			CXCR3Y308A
Unstim	100	100	100	100	100	100	100	100	100	100	100	100	100	100	100	100	100	100	100	100	100	100	100	100
1 μM	67.7465	66.3706	63.7739	107.41	95.9213	99.7461	103.693	99.9239	98.1105	91.9267	95.1894	92.4304	92.2568	93.8539	97.9054	99.5938	99.8125	95.7665	102.445	96.9048	98.1198	94.0597	92.747	92.7352
10 μM	41.1311	50.2611	44.5064	99.6662	89.4651	86.5389	100.542	88.5849	88.5539	62.4683	67.3727	62.0615	66.6987	70.1532	71.1932	92.7308	93.8742	88.8448	102.433	100.409	99.2764	77.0992	73.2936	76.4202
Fig. 3a (GoB dissociation; bottom panel)
	CXCR3WT			CXCR3Y271A			CXCR3S304A			CXCR3G307A
Unstim	100	100	100	100	100	100	100	100	100	100	100	100
1 μM	63.5673	59.5156	66.2125	81.735	79.9458	72.2319	93.0712	67.3307	88.8582	97.9139	103.803	81.9389
10 μM	49.7479	44.7946	46.5321	68.7139	70.6638	63.6315	76.1959	52.3219	47.6218	86.5142	96.8537	76.298
Fig. 3a (βarr1 recruitment; top panel)
	CXCR3WT				CXCR3Y60A				CXCR3W109A				CXCR3F131A				CXCR3N132A				CXCR3F135A				CXCR3Q219A				CXCR3Y308A
Unstim	1	1	1	1	1	1	1	1	1	1	1	1	1	1	1	1	1	1	1	1	1	1	1	1	1	1	1	1	1	1	1	1
1 μM	1.44399	2.14548	2.13366	1.80125	1.01903	1.17372	1.10411	1.05701	1.07029	1.14633	0.996839	1.06586	1.03405	1.14379	1.04829	1.13447	1.04409	1.05887	1.21982	1.2293	0.958015	1.04952	1.10183	0.994959	0.942132	0.889611	1.03791	1.05453	1.05358	1.10989	1.15204	1.08679
10 μM	3.53349	5.98508	4.79099	5.58708	1.03365	1.20464	1.47041	1.16591	1.03858	1.24511	1.01363	1.06811	1.24514	1.55591	1.10786	1.44836	1.30749	1.69461	1.65618	1.86514	1.01723	1.16223	1.3189	0.989587	0.9443	0.951167	1.08695	1.02777	1.21257	1.36728	1.10616	1.3956
Fig. 3a (βarr1 recruitment; bottom panel)
	CXCR3WT				CXCR3Y271A				CXCR3S304A				CXCR3G307A
Unstim	1	1	1	1	1	1	1	1	1	1	1	1	1	1	1	1
1 μM	1.54016	1.43095	1.67142	1.51389	1.12208	1.12979	1.12891	1.05633	1.05055	0.964563	1.05307	1.04249	0.992459	1.10266	1.01584	1.10302
10 μM	3.4753	3.7011	4.32318	2.80701	1.28072	1.17355	1.30647	1.16288	1.15361	1.12591	1.15331	1.10582	1.15474	1.22696	1.17546	1.04388

## Sheet: Fig. 3b
Fig. 3b (cAMP response; top panel)
	CXCR3WT			CXCR3Y60A			CXCR3W109A			CXCR3F131A			CXCR3N132A			CXCR3F135A			CXCR3Q219A			CXCR3Y308A
Unstim	100	100	100	100	100	100	100	100	100	100	100	100	100	100	100	100	100	100	100	100	100	100	100	100
1 μM	45.9132	73.37	60.7011	89.9266	90.1508	95.0884	50.2698	59.6555	43.2471	83.6789	96.6833	107.035	60.4138	84.6919	70.8269	103.873	100.294	95.8363	101.534	97.8594	95.3622	76.1933	71.2541	62.798
10 μM	35.7998	67.8873	55.7499	77.1292	85.9009	82.6819	52.177	55.076	41.6957	99.8756	105.672	118.859	54.4916	80.9266	61.8246	82.4406	98.5384	94.0956	94.7085	99.1224	99.676	66.0306	67.9691	68.6018
Fig. 3b (cAMP response; bottom panel)
	CXCR3WT			CXCR3Y271A			CXCR3S304A			CXCR3G307A
Unstim	100	100	100	100	100	100	100	100	100	100	100	100
1 μM	74.3231	80.5202	69.5956	82.2504	84.0391	78.523	85.7633	78.7326	75.867	97.4197	97.0919	94.8462
10 μM	62.849	66.3319	59.0453	77.7738	73.9925	71.2983	79.4535	72.655	70.0982	93.0051	99.1037	92.0675
Fig. 3b (GoB dissociation; top panel)
	CXCR3WT			CXCR3Y60A			CXCR3W109A			CXCR3F131A			CXCR3N132A			CXCR3F135A			CXCR3Q219A			CXCR3Y308A
Unstim	100	100	100	100	100	100	100	100	100	100	100	100	100	100	100	100	100	100	100	100	100	100	100	100
1 μM	56.1194	59.5792	56.4061	87.1946	80.5088	79.7253	48.3364	42.9673	43.3364	86.1305	86.7431	82.7743	70.5234	71.1063	74.6081	100.459	97.5057	98.9354	101.323	100.843	100.785	70.7713	58.6623	63.3606
10 μM	42.7252	44.1294	40.5042	84.4632	74.597	67.8503	46.383	35.9975	36.0179	86.7769	82.2658	77.5874	58.8156	56.8621	60.2428	96.0442	93.2626	91.3879	96.5188	97.5546	99.2563	62.9027	51.1213	55.0164
Fig. 3b (GoB dissociation; bottom panel)
	CXCR3WT			CXCR3Y271A			CXCR3S304A			CXCR3G307A
Unstim	100	100	100	100	100	100	100	100	100	100	100	100
1 μM	58.1658	59.5156	61.2868	82.0704	79.9458	83.6399	67.9343	67.3307	67.9884	98.5568	103.803	103.401
10 μM	41.2786	44.7946	45.8151	67.433	70.6638	76.8733	53.1456	52.3219	40.713	89.3447	96.8537	103.737
Fig. 3b (βarr1 recruitment; top panel)
	CXCR3WT				CXCR3Y60A				CXCR3W109A				CXCR3F131A				CXCR3N132A				CXCR3F135A				CXCR3Q219A				CXCR3Y308A
Unstim	1	1	1	1	1	1	1	1	1	1	1	1	1	1	1	1	1	1	1	1	1	1	1	1	1	1	1	1	1	1	1	1
1 μM	1.90558	2.97786	2.30822	2.66805	1.10564	1.32056	1.13046	1.31091	2.54761	3.43386	3.0759	3.78395	1.13442	1.10409	1.09449	1.11448	1.18444	1.63385	1.54875	1.78508	1.08355	1.04875	1.07363	0.974249	1.02007	0.935492	1.035	1.05507	1.52387	1.78727	1.64302	1.7705
10 μM	2.14765	3.29955	2.60314	3.20836	0.944196	1.27536	1.12864	1.19182	2.74798	3.37923	3.20429	3.92022	0.997696	1.09997	1.09954	1.02214	1.25676	1.5954	1.51859	1.89801	1.02913	0.940989	0.991237	0.942912	0.900135	0.958218	0.965481	0.965127	1.45063	1.69832	1.56862	1.69805
Fig. 3b (βarr1 recruitment; bottom panel)
	CXCR3WT				CXCR3Y271A				CXCR3S304A				CXCR3G307A
Unstim	1	1	1	1	1	1	1	1	1	1	1	1	1	1	1	1
1 μM	2.03264	2.27206	2.53042	1.66271	1.07139	1.08869	1.18548	1.07583	1.43254	1.37701	1.37505	1.29097	0.992738	1.06807	1.00834	1.05253
10 μM	2.25109	2.56025	2.68806	1.80148	0.957067	1.06057	1.00838	1.00783	1.34849	1.31709	1.35562	1.10599	1.0098	1.00676	0.939842	0.950991

## Sheet: Fig. 4a 
Fig. 4a (cAMP response; VUF10661)													Fig. 4a (cAMP response; VUF11418)
log(VUF10661) [M]	CXCR3WT			CXCR3W109A									log(VUF11418) [M]	CXCR3WT			CXCR3W109A
-5	54.1577	50.2298	48.526	96.5394	91.3287	88.3834							-5	66.4657	58.7338	56.2162	55.3441	53.6454	46.1498
-5.5	62.4405	57.364	52.1226	98.9806	96.3481	97.6006							-5.5	70.6078	64.859	59.563	56.8999	54.7308	48.3627
-6	72.4879	67.9009	61.7985	110.624	108.231	97.8922							-6	68.5103	67.8419	61.8763	56.3444	56.2216	48.1587
-6.5	87.0723	96.6818	82.2661	108.611	101.912	106.272							-6.5	82.9994	77.7146	79.2099	64.9032	58.7829	50.6425
-7	94.1837	102.761	94.8657	110.318	94.5909	108.3							-7	93.3297	94.1083	90.4392	71.8491	73.7976	59.2264
-7.5	98.3538	98.0298	95.4044	111.139	103.182	105.024							-7.5	95.8095	97.0199	103.2	83.6583	101.273	73.6291
-8	96.8123	94.2439	101.801	110.055	104.058	106.155							-8	96.5228	92.4175	102.924	94.8232	98.9616	87.9553
-8.5	98.0444	100.517	101.194	106.641	101.829	104.292							-8.5	98.3417	97.4773	103.44	98.6691	100.3	105.072
-9	98.872	97.2969	95.1828	107.274	106.946	95.7551							-9	102.131	90.4767	99.1356	97.9714	103.04	100.017
-10	100	100	100	100	100	100							-10	100	100	100	100	100	100
Fig. 4a (GoB dissociation ; VUF10661)													Fig. 4a (GoB dissociation ; VUF11418)
log(VUF10661) [M]	CXCR3WT			CXCR3W109A									log(VUF11418) [M]	CXCR3WT			CXCR3W109A
-5	46.631	41.6485	45.5569	93.7272	91.7582	95.8131							-5	43.8709	41.8833	41.65	44.3535	38.4824	35.1744
-5.5	54.5325	48.8941	51.5349	94.8056	98.2917	103.626							-5.5	52.2057	48.4818	51.3865	47.6466	42.5526	39.8
-6	70.6486	63.7095	63.4117	102.118	102.101	104.385							-6	60.2665	55.3297	58.9515	53.2347	46.4086	41.6349
-6.5	96.1286	88.0469	99.3778	103.608	105.399	109.13							-6.5	81.5321	70.6358	77.9219	60.4532	50.2677	50.1259
-7	105.844	104.536	107.488	106.152	104.718	111.796							-7	90.2901	89.0292	104.775	66.4059	57.1504	61.8386
-7.5	109.116	107.708	106.533	104.447	105.123	109.236							-7.5	106.151	98.7523	109.08	85.9128	67.4224	85.8335
-8	107.014	106.254	107.939	103.293	103.408	111.706							-8	108.111	102.811	107.25	99.3283	86.5928	98.3876
-8.5	107.849	103.673	104.273	102.926	102.012	105.162							-8.5	106.352	101.248	103.917	103.934	98.3133	99.4565
-9	103.915	101.348	100.689	99.9276	101.046	102.297							-9	105.626	98.2799	98.9276	101.179	98.8948	96.8692
-10	100	100	100	100	100	100							-10	100	100	100	100	100	100
Fig. 4a (βarr1 recruitment; VUF10661)													Fig. 4a (βarr1 recruitment; VUF11418)
log [VUF10661] (M)	CXCR3WT					CXCR3W109A							log [VUF11418] (M)	CXCR3WT					CXCR3W109A
-4.5	3.13893	3.52318	3.60368	3.93753	3.75121	0.955869	0.982279	0.955474	1.14541	1.0323
-5	2.80857	3.0384	2.92372	3.28693	3.00567	1.56893	1.05174	0.988288	1.14133	1.07124			-5	1.78616	1.98916	1.77988	2.22069	2.17105	2.64147	2.56995	2.51093	3.27408	2.85403
-5.5	1.91208	2.17316	1.85713	2.4582	2.30466	1.08092	1.03738	0.965714	1.148	1.02034			-5.5	1.75758	1.93812	1.85932	2.15004	2.23628	2.68672	2.65725	2.64024	3.14935	2.89153
-6	1.34567	1.31545	1.28355	1.54303	1.40125	1.01196	1.01562	1.01849	1.10417	1.05336			-6	1.65392	1.65366	1.65629	1.88833	1.97035	2.61751	2.54213	2.52944	3.00282	2.7241
-6.5	1.18157	1.08174	0.973365	1.23022	1.03487	0.988922	1.01047	0.951006	1.03172	0.98969			-6.5	1.28507	1.325	1.18695	1.42853	1.41166	2.21617	2.19002	2.1622	2.64787	2.3337
-7	1.0555	1.09735	1.02961	1.08556	0.994558	0.963991	1.02202	1.00476	1.101	0.998784			-7	1.04417	1.13763	1.03594	1.07559	1.12905	1.52917	1.68232	1.61674	2.29658	1.64842
-7.5	1.04689	1.03451	1.04619	1.03511	0.944038	0.967144	1.02177	0.973629	1.04514	0.996116			-7.5	1.00729	1.05887	0.935049	1.02384	1.05018	1.24322	1.25818	1.07496	1.58468	1.25774
-8	1.03317	1.04117	1.01034	0.943953	0.892326	0.975349	1.08228	0.978263	1.12184	1.02441			-8	0.973152	1.01644	0.949133	0.954189	0.999067	1.08325	1.04785	0.985421	1.28923	1.07344
-9	1.05733	1.02239	1.04606	0.988154	0.876657	0.974369	1.02696	1.00562	1.06916	1.0194			-9	0.953031	1.03348	0.948467	0.96048	1.02117	1.00675	0.937294	1.02439	1.10289	1.00545
-10	1	1	1	1	1	1	1	1	1	1			-10	1	1	1	1	1	1	1	1	1	1

## Sheet: Fig. 5a
Fig. 5a (cAMP response; VUF10661)													Fig. 5a (cAMP response; VUF11418)
log(VUF10661) [M]	CXCR3WT			CXCR3Y271A									log(VUF11418) [M]	CXCR3WT			CXCR3Y271A
-5	52.1385	54.0035	35.9208	66.6564	63.5429	47.3985							-5	60.0289	67.8894	45.3615	75.2155	76.6022	62.1673
-5.5	59.0425	63.9458	42.7345	69.3449	72.7085	54.1879							-5.5	62.2103	72.1855	48.9372	72.6933	81.4844	66.7259
-6	69.236	77.5269	56.1439	80.8949	82.5571	63.7815							-6	66.808	79.4596	59.3151	73.8547	86.3595	68.0317
-6.5	92.5185	98.7675	90.8226	92.2986	97.5307	90.4948							-6.5	81.3829	91.2491	77.0894	84.181	96.9749	86.8418
-7	98.8441	102.799	101.069	111.703	102.04	103.44							-7	94.0284	100.638	93.047	87.5529	102.161	97.5254
-7.5	105.421	102.425	106.282	106.326	103.777	102.482							-7.5	103.684	106.47	97.402	101.309	103.272	103.218
-8	108.161	105.668	108.154	107.141	103.099	103.489							-8	108.722	103.121	104.787	97.769	105.777	102.679
-8.5	105.887	104.63	105.666	111.099	105.064	103.231							-8.5	110.701	103.221	102.414	100.074	103.194	103.977
-9	105.566	104.112	107.579	102.986	102.5	103.632							-9	96.0124	104.713	98.7547	87.7989	102.214	100.792
-10	100	100	100	100	100	100							-10	100	100	100	100	100	100
Fig. 5a (GoB dissociation ; VUF10661)													Fig. 5a (GoB dissociation ; VUF11418)
log(VUF10661) [M]	CXCR3WT			CXCR3Y271A									log(VUF11418) [M]	CXCR3WT			CXCR3Y271A
-5	43.4475	42.5849	39.4189	66.4559	61.4162	62.6418							-5	40.2826	39.1262	38.48	69.5272	66.6603	70.14
-5.5	47.4176	47.418	44.8818	69.2884	65.3404	67.2475							-5.5	47.6328	46.3699	44.8377	76.0012	71.6387	76.371
-6	55.0335	60.9925	62.325	75.0179	74.6447	76.5537							-6	55.049	54.1893	53.315	80.6656	77.2758	82.6228
-6.5	71.9909	82.166	86.9501	86.3427	90.1738	92.0525							-6.5	66.4389	65.1254	64.8638	89.7805	88.4416	90.9969
-7	90.7669	97.8699	99.1201	96.5441	101.419	101.493							-7	88.9535	88.2828	92.7802	102.13	99.9715	103.485
-7.5	96.0108	102.268	104.326	98.6192	103.77	102.374							-7.5	97.5961	99.5135	103.937	104.393	103.254	104.282
-8	98.7836	104.408	105.88	99.1067	104.53	103.611							-8	101.262	102.096	106.875	103.725	103.599	104.815
-8.5	99.1769	104.247	103.551	99.9856	104.536	102.388							-8.5	102.734	104.046	104.807	104.744	104.407	102.519
-9	98.1095	102.408	100.121	100.045	102.48	100.716							-9	100.181	100.789	102.165	103.693	102.429	102.654
-10	100	100	100	100	100	100							-10	100	100	100	100	100	100
Fig. 5a (βarr1 recruitment; VUF10661)													Fig. 5a (βarr1 recruitment; VUF11418
log [VUF10661] (M)	CXCR3WT				CXCR3Y271A								log [VUF11418] (M)	CXCR3WT			CXCR3Y271A
-5	3.34599	4.6232	4.61222	2.68092	1.29611	1.28466	1.28615	1.26253					-5	2.44405	2.7736	2.64644	0.995345	1.07148	1.07486
-5.5	2.89969	3.03122	3.13588	1.99175	1.26207	1.23789	1.29033	1.17092					-5.5	2.51757	2.80966	2.81745	1.10399	1.17221	1.13058
-6	1.87281	1.82923	1.83845	1.47029	1.209	1.14088	1.18708	1.10276					-6	2.2396	2.42121	2.45154	1.11833	1.15234	1.16945
-6.5	1.35377	1.20519	1.28963	1.12456	0.99854	1.02292	1.10438	1.06846					-6.5	1.60932	1.68796	1.68792	1.05825	1.03525	1.06102
-7	0.961473	1.03568	1.09946	1.11228	0.977054	0.988769	1.00364	1.03019					-7	1.22927	1.15359	1.1687	1.05387	1.0259	1.01942
-7.5	1.00733	0.99493	1.00322	1.10561	0.951486	1.01276	1.02211	1.03472					-7.5	1.08098	1.032	1.06481	0.990348	1.02087	1.05483
-8	0.964804	1.03188	1.04392	1.08291	0.920324	0.993371	1.05068	0.893177					-8	1.0299	0.98425	1.0286	0.98507	0.974204	0.972065
-9	0.874676	1.01478	1.02285	1.00983	0.633525	0.963784	1.03178	0.873739					-9	0.953189	0.997969	0.988061	0.952418	0.997236	0.968532
-10	1	1	1	1	1	1	1	1					-10	1	1	1	1	1	1

## Sheet: Fig. 9d
Fig. 9d (cAMP response; VUF10661)
	CXCR1			CXCR2			CXCR3			CXCR4			CXCR5			CXCR6			CXCR7			pcDNA
Unstim	100	100	100	100	100	100	100	100	100	100	100	100	100	100	100	100	100	100	100	100	100	100	100	100
-6	111.736	115.031	105.569	108.687	103.94	98.08	50.6484	46.075	54.4606	98.7766	104.435	106.115	107.297	119.251	110.471	100.466	93.8767	100.72	99.7629	99.7098	99.0988	102.451	99.0191	94.7749
-5	107.895	115.012	108.391	113.026	99.0511	98.5959	51.0333	48.5275	52.0911	109.107	117.055	111.412	107.797	120.897	113.027	104.803	98.0438	107.524	101.107	114.841	104.462	103.124	101.263	92.2591
Fig. 9d (cAMP response; VUF11418)
	CXCR1			CXCR2			CXCR3			CXCR4			CXCR5			CXCR6			CXCR7			pcDNA
Unstim	100	100	100	100	100	100	100	100	100	100	100	100	100	100	100	100	100	100	100	100	100	100	100	100
-6	107.49	115.824	99.5188	104.731	106.089	99.2828	58.4981	59.4607	63.1419	97.3635	103.766	97.0754	107.469	104.596	99.2049	90.4597	95.462	97.1207	100.603	99.7973	103.42	99.3241	97.6329	96.2636
-5	97.168	106.164	93.1506	94.8706	111.109	92.4818	50.6586	45.0338	54.0225	84.4944	92.4985	92.0193	81.8455	86.3553	84.9724	78.9746	73.9569	83.7079	87.6421	89.8002	89.2633	86.1157	79.3583	87.3597
Fig. 9d (GoB dissociation; VUF10661)
	CXCR1			CXCR2			CXCR3			CXCR4			CXCR5			CXCR6			CXCR7
Unstim	1	1	1	1	1	1	1	1	1	1	1	1	1	1	1	1	1	1	1	1	1
-6	0.999474	1.02941	1.00516	1.06928	1.0659	1.08015	0.348957	0.420959	0.464351	1.0778	1.03122	1.02024	1.0857	0.996463	1.01009	0.989977	1.00834	1.00169	1.06907	0.998649	0.954593
-5	1.03376	1.01531	1.02026	1.06684	1.0833	1.116	0.284741	0.303993	0.347348	1.06154	1.0202	1.02594	1.00375	0.954661	0.990275	0.939012	0.99404	0.927731	0.945357	0.945691	0.878864
Fig. 9d (GoB dissociation; VUF11418)
	CXCR1			CXCR2			CXCR3			CXCR4			CXCR5			CXCR6			CXCR7
Unstim	1	1	1	1	1	1	1	1	1	1	1	1	1	1	1	1	1	1	1	1	1
-6	1.05568	1.00991	1.03147	1.04905	1.05004	1.00162	0.433592	0.493816	0.530755	1.02465	0.928641	0.974749	1.05981	0.980026	0.993569	1.0696	1.02944	1.0169	1.03693	0.979087	0.969558
-5	1.05604	0.989905	1.02017	1.07363	1.029	1.08748	0.374505	0.405388	0.457119	1.02667	0.925157	0.983005	0.995462	0.864888	0.899629	0.994574	0.98602	0.975827	0.957149	0.92924	0.928028
Fig. 9d (βarr1 recruitment; VUF10661)
	CXCR1			CXCR2			CXCR3			CXCR4			CXCR5			CXCR6			CXCR7
Unstim	1	1	1	1	1	1	1	1	1	1	1	1	1	1	1	1	1	1	1	1	1
-6	1.08029	0.876713	0.768702	1.03567	0.983049	0.916082	3.10818	2.73366	2.76446	1.03892	0.938541	1.00118	0.931716	0.979886	0.927166	1.08276	1.05985	1.02819	1.45352	1.31563	1.18819
-5	0.9925	0.835503	0.767263	0.961925	0.862727	0.89331	4.59143	3.24342	4.14172	0.953817	0.9895	0.9279	1.01753	0.974799	1.00159	0.943729	0.903648	1.07126	4.173	2.75128	2.83298
Fig. 9d (βarr1 recruitment; VUF11418)
	CXCR1			CXCR2			CXCR3			CXCR4			CXCR5			CXCR6			CXCR7
Unstim	1	1	1	1	1	1	1	1	1	1	1	1	1	1	1	1	1	1	1	1	1
-6	1.04732	0.9918	1.07194	1.12066	1.08329	0.938113	2.63053	2.17504	1.99451	1.0665	1.09166	0.937347	1.02633	1.00757	0.957584	0.947014	1.00352	0.952155	1.84636	1.8355	1.65086
-5	0.956263	0.918952	0.884445	1.02487	1.04338	0.868412	2.79264	2.28567	2.06062	0.970402	0.979596	0.821474	0.982783	0.982991	0.907134	0.820799	0.915285	1.13285	3.92286	3.16881	3.36088
Fig. 9d (βarr2 recruitment; VUF10661)
	CXCR1			CXCR2			CXCR3			CXCR4			CXCR5			CXCR6			CXCR7
Unstim	1	1	1	1	1	1	1	1	1	1	1	1	1	1	1	1	1	1	1	1	1
-6	1.00654	1.01491	1.00632	1.04048	1.09624	1.03838	1.50884	1.46398	1.48546	1.0459	1.04267	1.00713	0.995092	0.986021	1.03202	0.952056	1.05004	0.912526	1.2599	1.23182	1.18638
-5	1.00967	0.932983	0.959498	1.02444	1.09287	0.957373	1.6707	1.60041	1.47968	0.985339	0.958845	0.928729	0.949565	0.989651	0.963103	0.914013	0.94672	0.864714	1.86092	2.08936	1.86153
Fig. 9d (βarr2 recruitment; VUF11418)
	CXCR1			CXCR2			CXCR3			CXCR4			CXCR5			CXCR6			CXCR7
Unstim	1	1	1	1	1	1	1	1	1	1	1	1	1	1	1	1	1	1	1	1	1
-6	0.967414	0.932617	1.03398	1.05614	1.14883	1.05257	1.4377	1.44151	1.27831	1.03401	1.13952	1.02432	1.00287	0.984475	1.02623	0.924893	1.00865	1.00236	1.49738	1.55759	1.426
-5	0.949525	0.813559	0.899456	0.997483	1.04845	0.949273	1.39803	1.56008	1.28225	0.949873	1.0874	0.972789	0.959226	1.00886	1.00086	0.865124	0.992403	0.936109	2.16066	2.03891	1.8282

## Sheet: Fig.10a
Fig. 10a (cAMP response)
				VUF11207
			log (VUF11207) M	CXCR3					log (VUF11207) M	CXCR7
			-4.5	90.2144	83.8558	90.7667	94.5811		-5	99.2289	96.914	98.6873	93.8142
			-5	93.0491	92.5652	97.4368	100.561		-5.5	101.806	99.3928	103.397	97.6403
			-5.5	98.5404	94.999	98.3051	99.6925		-6	100.534	99.866	103.002	95.1688
			-6	100.08	96.4741	102.116	99.2565		-6.5	97.8529	102.26	101.975	99.1618
			-6.5	95.4685	93.7349	101.326	99.6544		-7	100.626	98.6865	98.7801	101.121
			-7	98.1267	98.4443	98.0174	101.937		-7.5	96.8043	102.235	100.228	97.294
			-7.5	97.4987	99.9071	102.615	102.534		-8	94.162	98.628	100.361	93.7975
			-8	96.6712	99.4469	102.088	97.766		-9	96.9841	96.8618	101.199	98.6025
			-9	94.6092	90.9036	100.578	101.861		-10	100	100	100	100
			-10	100	100	100	100
				VUF10661
			log (VUF10661) M	CXCR3					log (VUF10661) M	CXCR7
			-4.5	47.1177	45.2049	52.7032	49.2862		-5	109.809	106.706	102.531	103.308
			-5	38.0808	35.5374	50.8493	40.6955		-5.5	102.879	101.96	97.9653	98.0403
			-5.5	39.7615	35.7621	52.1198	37.6676		-6	102.431	104.982	102	97.5585
			-6	41.9415	40.2005	57.012	43.0034		-6.5	103.903	99.44	100.62	94.9052
			-6.5	73.4719	70.3722	79.2731	74.1127		-7	95.1245	98.8864	98.4534	95.7172
			-7	92.4166	89.9156	89.1265	91.9884		-7.5	95.6418	98.9431	100.946	94.993
			-7.5	97.9326	96.8717	97.8817	96.8576		-8	95.9615	96.2878	98.1806	94.0042
			-8	96.8754	92.1234	97.3858	97.7058		-9	93.7651	98.9351	100.145	98.2215
			-9	99.493	99.8899	102.371	97.3335		-10	100	100	100	100
			-10	100	100	100	100
				VUF11418
			log (VUF11418) M	CXCR3					log (VUF11418) M	CXCR7
			-4.5	48.0376	30.7776	48.7669	40.011		-5	92.3468	87.1685	93.8371	87.2972
			-5	51.0151	36.5284	62.2351	44.6205		-5.5	99.9066	98.0244	96.298	98.2425
			-5.5	53.7281	47.1936	65.5615	49.6768		-6	97.7586	93.629	96.3804	96.9818
			-6	57.3606	49.3314	68.6156	55.1215		-6.5	96.8323	95.3719	101.307	100.573
			-6.5	73.5216	70.585	81.8541	71.0045		-7	97.8084	98.8786	99.5164	101.083
			-7	91.0238	95.0426	98.1676	88.434		-7.5	98.8111	98.9553	101.107	99.462
			-7.5	97.3899	101.193	103.807	98.9583		-8	97.9078	98.056	101.197	97.9203
			-8	100.857	101.772	103.789	95.8912		-9	97.2303	97.1351	101.318	96.9834
			-9	93.2647	102.23	106.067	96.1658		-10	100	100	100	100
			-10	100	100	100	100
Fig. 10a (βarr1 recruitment response)
			log (VUF11207) M	VUF11207
				CXCR3					log (VUF11207) M	CXCR7
			-4.5	1.05042	1.03478	1.07079			-4.5	11.1598	11.9186	11.9937
			-5	1.04485	1.01006	1.05748			-5	11.211	11.6182	11.8895
			-5.5	1.00936	1.01621	1.07477			-5.5	10.9283	11.5636	11.2877
			-6	1.01036	1.02776	1.04995			-6	10.384	10.978	11.3235
			-6.5	0.982174	0.979165	1.06401			-6.5	8.90592	9.59792	9.06541
			-7	0.98578	1.02221	1.09358			-7	4.70567	5.47171	4.6091
			-7.5	1.03035	0.962844	1.01953			-7.5	1.45768	1.17331	1.23868
			-8	0.920764	0.9247	0.949435			-8	1.13456	1.07654	0.917248
			-9	0.93992	0.961994	1.00487			-9	1.00461	0.940549	0.941979
			-10	1	1	1			-10	1	1	1
				VUF10661
			log (VUF10661) M	CXCR3					log (VUF10661) M	CXCR7
			-4.5	7.90924	7.72893	7.20545			-4.5	8.3741	9.84924	9.13392
			-5	6.96141	6.91269	6.21293			-5	7.0841	7.9857	7.76237
			-5.5	5.37738	5.70954	5.19842			-5.5	4.0832	4.72831	4.35509
			-6	3.73318	3.7826	3.52094			-6	1.63568	1.77859	1.65879
			-6.5	1.65917	1.25517	1.26487			-6.5	1.00099	0.981587	0.987927
			-7	1.1826	1.05125	1.06516			-7	0.962367	0.960857	1.01171
			-7.5	1.00789	0.979262	0.967192			-7.5	0.941408	0.977283	0.972357
			-8	0.974762	0.939665	0.940742			-8	0.889518	0.979731	0.904895
			-9	0.935862	0.960885	0.91458			-9	0.965735	0.998144	0.959502
			-10	1	1	1			-10	1	1	1
				VUF11418
			log (VUF11418) M	CXCR3					log (VUF11418) M	CXCR7
			-4.5	2.93703	2.97612	2.6758			-5	8.95389	9.63639	9.60007
			-5	3.42501	3.32877	3.07778			-5.5	7.43289	8.34469	7.66983
			-5.5	3.32721	3.37995	3.2291			-6	3.46818	3.33466	3.15141
			-6	2.91207	2.85019	2.76796			-6.5	1.04525	1.00794	1.07586
			-6.5	1.74368	1.68659	1.58923			-7	0.992821	0.976075	1.00605
			-7	1.21183	1.08222	1.14778			-7.5	0.957113	0.963342	0.970688
			-7.5	1.03069	1.00838	0.993841			-8	0.955158	0.991923	0.949718
			-8	1.01608	0.990675	0.987804			-9	0.981054	0.97447	0.941431
			-9	0.930774	0.920634	0.969187			-10	1	1	1
			-10	1	1	1
Fig. 10a (βarr2 recruitment response)
				VUF11207
			log (VUF11207) M	CXCR3					log (VUF11207) M	CXCR7
			-4.5	0.993255	1.01994	1.01777			-4.5	4.39988	4.2653	4.36289
			-5	1.00662	1.04248	1.00329			-5	4.40984	4.32606	4.34705
			-5.5	1.01462	1.00388	1.00213			-5.5	4.16161	4.37943	4.3313
			-6	1.02023	1.02251	0.981488			-6	4.14966	4.33331	4.15037
			-6.5	1.02625	0.978699	0.986257			-6.5	3.92029	3.80719	3.77395
			-7	1.00422	0.968502	1.00963			-7	2.70873	2.26979	2.19462
			-7.5	1.01179	0.987871	0.991165			-7.5	1.35539	1.14913	1.12345
			-8	0.963366	0.971935	0.947761			-8	1.13521	1.04916	0.965325
			-9	0.955159	0.987125	0.968235			-9	1.01042	0.957216	0.965946
			-10	1	1	1			-10	1	1	1
				VUF10661
			log (VUF10661) M	CXCR3					log (VUF10661) M	CXCR7
			-4.5	2.05033	1.9842	1.99972			-4.5	3.8	3.63712	3.92544
			-5	1.98354	1.91679	1.88515			-5	3.48395	3.40514	3.56741
			-5.5	1.8157	1.77188	1.7295			-5.5	2.62424	2.58917	2.60911
			-6	1.64619	1.59208	1.5912			-6	1.60909	1.51044	1.63172
			-6.5	1.21858	1.16093	1.10146			-6.5	1.0012	0.963109	1.00907
			-7	1.08493	1.05348	1.00401			-7	0.952251	0.957373	1.00554
			-7.5	1.03799	1.00129	0.981385			-7.5	0.960561	0.951077	0.990585
			-8	0.976324	0.995506	0.942116			-8	0.932789	0.926882	0.949433
			-9	0.959057	0.975452	0.965905			-9	0.94467	0.954053	1.02472
			-10	1	1	1			-10	1	1	1
				VUF11418
			log (VUF11418) M	CXCR3					log (VUF11418) M	CXCR7
			-4.5	1.23969	1.24166	1.20969			-5	3.81033	3.80017	3.69308
			-5	1.56155	1.45358	1.44375			-5.5	3.52583	3.51319	3.47387
			-5.5	1.52293	1.46644	1.50154			-6	2.36892	2.314	2.16164
			-6	1.47915	1.47215	1.39464			-6.5	1.06406	1.08646	1.04569
			-6.5	1.2171	1.22969	1.18038			-7	0.9791	0.93494	1.03843
			-7	1.10025	1.0138	1.01444			-7.5	0.98898	0.944627	1.01596
			-7.5	0.987133	0.992936	0.972405			-8	1.01031	1.01959	1.00129
			-8	0.964893	1.03621	0.967287			-9	1.02633	1.02007	0.963709
			-9	0.929191	1.00315	0.949629			-10	1	1	1
			-10	1	1	1

## Sheet: Fig. 10b
Fig. 10b (βarr1 recruitment; VUF10661)
	CXCR7WT			CXCR7Y51A			CXCR7W100A			CXCR7F124A			CXCR7S125A			CXCR7L128A			CXCR7S216A			CXCR7Y268A			CXCR7Q301A			CXCR7S304A			CXCR7L305A
Unstim	1	1	1	1	1	1	1	1	1	1	1	1	1	1	1	1	1	1	1	1	1	1	1	1	1	1	1	1	1	1	1	1	1
10 μM	7.12071	13.0153	10.8857	1.62389	3.08405	2.6657	4.56113	7.54486	6.97757	3.48154	7.38951	5.13779	3.60431	7.58446	5.3846	1.04333	0.966987	1.00057	5.28928	11.1877	7.89954	1.3626	1.69731	1.34439	1.91269	2.84305	2.14765	6.90407	14.4187	6.59755	5.72988	9.337	12.9784
Fig. 10b (βarr1 recruitment; VUF11418)
	CXCR7WT			CXCR7Y51A			CXCR7W100A			CXCR7F124A			CXCR7S125A			CXCR7L128A			CXCR7S216A			CXCR7Y268A			CXCR7Q301A			CXCR7S304A			CXCR7L305A
Unstim	1	1	1	1	1	1	1	1	1	1	1	1	1	1	1	1	1	1	1	1	1	1	1	1	1	1	1	1	1	1	1	1	1
10 μM	6.36613	11.1595	9.96302	1.65989	2.9156	2.62119	6.21956	11.108	8.17437	3.5931	6.91348	5.045	3.59475	6.80224	4.30482	6.52637	7.08326	7.36775	4.591	9.64843	7.14277	1.7413	2.77096	1.85522	2.07155	2.97428	2.20391	6.38936	11.7494	5.33753	6.21368	9.54298	9.75774

## Sheet: Fig. 10c
Fig. 10c (VUF10661)
log [VUF10661] (M)	CXCR7WT				CXCR7L128A				CXCR7Y268A
-5	9.22566	12.1016	13.955	9.69601	0.988288	1.097	1.05711	1.03973	1.44134	1.56951	1.57698	1.53426
-5.5	7.09605	10.0781	10.8957	7.91748	1.01645	1.07264	1.04685	1.02245	1.29095	1.47234	1.55098	1.40687
-6	3.56208	3.61205	4.43498	4.85564	0.998548	1.09516	0.987147	1.06057	1.28375	1.30268	1.24673	1.35688
-6.5	1.32449	1.19444	1.15112	1.37969	1.00324	1.02857	1.03253	0.98862	1.11413	1.12609	1.14552	1.25796
-7	1.07404	1.06839	1.03281	1.0313	1.04932	1.03547	1.03558	1.09907	1.06435	1.01562	1.0438	1.10851
-7.5	1.05466	1.0018	1.03615	0.976336	1.0302	1.05619	1.01713	1.0579	1.04796	1.00229	1.01219	1.10713
-8	1.10005	0.98294	0.981715	0.954557	1.03064	1.02959	1.01515	1.05195	1.01756	1.01544	0.987498	1.0782
-9	0.987126	0.910088	0.988445	0.932725	0.97558	1.00162	1.0181	1.00646	1.00139	0.967159	0.907178	1.01804
-10	1	1	1	1	1	1	1	1	1	1	1	1
Fig. 10c (VUF11418)
log [VUF11418] (M)	CXCR7WT				CXCR7L128A				CXCR7Y268A
-5	8.27303	11.6677	12.5556	10.0205	7.95167	7.41105	7.67669	6.7395	1.9973	2.57801	2.65105	2.08857
-5.5	7.11048	8.48469	8.91095	7.93452	4.2613	3.77222	3.14816	3.34788	2.03558	2.53564	2.51512	2.23876
-6	3.26845	3.23275	2.99974	2.79809	1.5318	1.37467	1.27183	1.36589	1.74045	2.1086	2.06394	1.82263
-6.5	1.1638	1.10935	1.06683	1.13065	1.09012	1.05207	0.999812	1.10929	1.12982	1.27194	1.22864	1.17929
-7	1.03826	1.02384	1.03217	1.08475	1.12339	1.04902	0.974343	1.08785	1.05395	1.02556	1.08511	1.02735
-7.5	1.02294	0.993003	1.0562	1.02774	1.0684	1.00471	1.01878	1.0379	1.00017	1.01038	1.04455	1.04463
-8	0.993497	0.980671	1.07133	1.06353	1.08329	1.07702	0.984985	1.04298	1.03439	0.9973	0.991367	1.04028
-9	0.987041	0.982643	1.06677	0.993299	0.991436	1.01452	0.974402	1.00558	0.996972	0.92161	0.94605	0.9855
-10	1	1	1	1	1	1	1	1	1	1	1	1

## Sheet: Supplementary Fig. 1a
Supplementary Fig. 1a
ml	mAU
0.001	7.43745
0.001	7.44524
0.002	7.45246
0.003	7.45974
0.003	7.46585
0.004	7.47148
0.005	7.47568
0.006	7.47816
0.006	7.47993
0.007	7.4787
0.008	7.47713
0.008	7.47368
0.009	7.46643
0.01	7.45652
0.011	7.44663
0.011	7.43326
0.012	7.41699
0.013	7.39723
0.013	7.37483
0.014	7.34769
0.015	7.31684
0.016	7.28372
0.016	7.24827
0.017	7.20984
0.018	7.1702
0.018	7.12804
0.019	7.08174
0.02	7.03401
0.021	6.98349
0.021	6.93009
0.022	6.87479
0.023	6.81717
0.023	6.75779
0.024	6.69674
0.025	6.63462
0.026	6.57051
0.026	6.50502
0.027	6.43945
0.028	6.3724
0.028	6.30543
0.029	6.23801
0.03	6.17502
0.031	6.11503
0.031	6.05137
0.032	5.98432
0.033	5.91657
0.033	5.84763
0.034	5.78047
0.035	5.71283
0.036	5.64637
0.036	5.58011
0.037	5.51206
0.038	5.44445
0.038	5.37706
0.039	5.31039
0.04	5.24594
0.041	5.17897
0.041	5.11551
0.042	5.05181
0.043	4.98855
0.043	4.92482
0.044	4.86117
0.045	4.80089
0.046	4.74111
0.046	4.68089
0.047	4.61862
0.048	4.55885
0.048	4.50058
0.049	4.44067
0.05	4.38275
0.051	4.32398
0.051	4.26672
0.052	4.21052
0.053	4.15323
0.053	4.09719
0.054	4.04201
0.055	3.98857
0.056	3.93487
0.056	3.8804
0.057	3.82785
0.058	3.77313
0.058	3.7192
0.059	3.66757
0.06	3.61614
0.061	3.56485
0.061	3.51304
0.062	3.46082
0.063	3.41069
0.063	3.36154
0.064	3.31447
0.065	3.26611
0.066	3.21851
0.066	3.17272
0.067	3.12685
0.068	3.08076
0.068	3.03416
0.069	2.99115
0.07	2.94788
0.071	2.90536
0.071	2.86242
0.072	2.82102
0.073	2.77776
0.073	2.73643
0.074	2.69604
0.075	2.65664
0.076	2.61787
0.076	2.57972
0.077	2.54018
0.078	2.50286
0.078	2.46717
0.079	2.42994
0.08	2.39238
0.081	2.35467
0.081	2.31789
0.082	2.28319
0.083	2.24731
0.083	2.21353
0.084	2.18019
0.085	2.14574
0.086	2.11218
0.086	2.07723
0.087	2.04346
0.088	2.01012
0.088	1.97615
0.089	1.94405
0.09	1.91154
0.091	1.88012
0.091	1.84787
0.092	1.81537
0.093	1.58261
0.093	1.54748
0.094	1.51908
0.095	1.4902
0.096	1.46095
0.096	1.43414
0.097	1.40599
0.098	1.37797
0.098	1.35084
0.099	1.32474
0.1	1.29774
0.101	1.2713
0.101	1.24614
0.102	1.22027
0.103	1.19495
0.103	1.17044
0.104	1.14603
0.105	1.12257
0.106	1.10005
0.106	1.07781
0.107	1.05264
0.108	1.02975
0.108	1.00547
0.109	0.981585
0.11	0.960451
0.111	0.938979
0.111	0.919275
0.112	0.900389
0.113	0.881815
0.113	0.863479
0.114	0.845136
0.115	0.829678
0.116	0.812969
0.116	0.79837
0.117	0.784793
0.118	0.771844
0.118	0.759188
0.119	0.747547
0.12	0.735788
0.121	0.723668
0.121	0.712313
0.122	0.701256
0.123	0.690445
0.123	0.68192
0.124	0.671649
0.125	0.662866
0.126	0.654655
0.126	0.64242
0.127	0.629108
0.128	0.616523
0.128	0.604128
0.129	0.590147
0.13	0.574765
0.131	0.558241
0.131	0.539546
0.132	0.517647
0.133	0.493722
0.133	0.466554
0.134	0.436867
0.135	0.40502
0.136	0.369412
0.136	0.329376
0.137	0.290046
0.138	0.24698
0.138	0.198522
0.139	0.145832
0.14	0.089377
0.141	0.028011
0.141	-0.0377
0.142	-0.10851
0.143	-0.18284
0.143	-0.25932
0.144	-0.34048
0.145	-0.42939
0.146	-0.52251
0.146	-0.61735
0.147	-0.71791
0.148	-0.8216
0.148	-0.92878
0.149	-1.03786
0.15	-1.14877
0.151	-1.26248
0.151	-1.37902
0.152	-1.49843
0.153	-1.61585
0.153	-1.73381
0.154	-1.85044
0.155	-1.96944
0.156	-2.08364
0.156	-2.19837
0.157	-2.30917
0.158	-2.41534
0.158	-2.51756
0.159	-2.61443
0.16	-2.70766
0.161	-2.79649
0.161	-2.87911
0.162	-2.954
0.163	-3.02349
0.163	-3.0821
0.164	-3.13451
0.165	-3.17753
0.166	-3.21179
0.166	-3.23805
0.167	-3.25518
0.168	-3.26281
0.169	-3.25898
0.169	-3.2471
0.17	-3.22739
0.171	-3.19813
0.171	-3.16055
0.172	-3.11425
0.173	-3.05838
0.174	-2.993
0.174	-2.91767
0.175	-2.83617
0.176	-2.74805
0.176	-2.65406
0.177	-2.55052
0.178	-2.43739
0.179	-2.31746
0.179	-2.1931
0.18	-2.06529
0.181	-1.93129
0.181	-1.79311
0.182	-1.6515
0.183	-1.50681
0.184	-1.36016
0.184	-1.20779
0.185	-1.05827
0.186	-0.90366
0.186	-0.74884
0.187	-0.59393
0.188	-0.43677
0.189	-0.2781
0.189	-0.11944
0.19	0.034576
0.191	0.183015
0.191	0.334501
0.192	0.491494
0.193	0.651729
0.194	0.810302
0.194	0.96739
0.195	1.12106
0.196	1.27753
0.196	1.43346
0.197	1.59084
0.198	1.74816
0.199	1.90587
0.199	2.06356
0.2	2.22322
0.201	2.38381
0.201	2.54392
0.202	2.70498
0.203	2.86872
0.204	3.03307
0.204	3.19867
0.205	3.36265
0.206	3.52737
0.206	3.69392
0.207	3.86247
0.208	4.03008
0.209	4.19621
0.209	4.36133
0.21	4.52589
0.211	4.69159
0.211	4.85596
0.212	5.01824
0.213	5.17912
0.214	5.33931
0.214	5.49978
0.215	5.66007
0.216	5.82341
0.216	5.98764
0.217	6.15266
0.218	6.32196
0.219	6.49342
0.219	6.6635
0.22	6.83377
0.221	7.00662
0.221	7.18197
0.222	7.3547
0.223	7.52336
0.224	7.68845
0.224	7.85147
0.225	8.01142
0.226	8.16916
0.226	8.32537
0.227	8.47797
0.228	8.62819
0.229	8.77668
0.229	8.92259
0.23	9.06633
0.231	9.20725
0.231	9.346
0.232	9.48069
0.233	9.61094
0.234	9.73853
0.234	9.86083
0.235	9.98229
0.236	10.1066
0.236	10.2315
0.237	10.3588
0.238	10.489
0.239	10.6254
0.239	10.773
0.24	10.9362
0.241	11.1159
0.241	11.308
0.242	11.5168
0.243	11.7427
0.244	11.9846
0.244	12.2357
0.245	12.5135
0.246	12.8144
0.246	13.1311
0.247	13.4658
0.248	13.8202
0.249	14.1906
0.249	14.5735
0.25	14.969
0.251	15.3748
0.251	15.7888
0.252	16.2112
0.253	16.646
0.254	17.0817
0.254	17.5175
0.255	17.9541
0.256	18.3875
0.256	18.8132
0.257	19.2303
0.258	19.6349
0.259	20.0296
0.259	20.4069
0.26	20.7658
0.261	21.1073
0.261	21.4336
0.262	21.7397
0.263	22.0334
0.264	22.3037
0.264	22.555
0.265	22.7808
0.266	22.9942
0.266	23.1887
0.267	23.3648
0.268	23.5253
0.269	23.6641
0.269	23.783
0.27	23.8833
0.271	23.9643
0.271	24.0328
0.272	24.0859
0.273	24.1198
0.274	24.1372
0.274	24.1445
0.275	24.1375
0.276	24.1149
0.276	24.0812
0.277	24.0373
0.278	23.982
0.279	23.9144
0.279	23.8283
0.28	23.7357
0.281	23.6383
0.281	23.5358
0.282	23.4198
0.283	23.2934
0.284	23.1696
0.284	23.0376
0.285	22.9049
0.286	22.7682
0.286	22.632
0.287	22.4969
0.288	22.3572
0.289	22.2184
0.289	22.0819
0.29	21.9463
0.291	21.8123
0.291	21.6761
0.292	21.5467
0.293	21.4242
0.294	21.2994
0.294	21.1802
0.295	21.0669
0.296	20.9609
0.296	20.8624
0.297	20.7703
0.298	20.6849
0.299	20.6023
0.299	20.5191
0.3	20.4362
0.301	20.3552
0.301	20.2768
0.302	20.2008
0.303	20.1229
0.304	20.0467
0.304	19.9772
0.305	19.9126
0.306	19.8474
0.306	19.7828
0.307	19.718
0.308	19.6552
0.309	19.5958
0.309	19.5358
0.31	19.4752
0.311	19.4143
0.311	19.3509
0.312	19.2873
0.313	19.2214
0.314	19.1522
0.314	19.0791
0.315	19.0121
0.316	18.9388
0.316	18.8675
0.317	18.7953
0.318	18.7236
0.319	18.6504
0.319	18.5793
0.32	18.5098
0.321	18.4382
0.321	18.3664
0.322	18.2938
0.323	18.2241
0.324	18.1558
0.324	18.0873
0.325	18.0192
0.326	17.9508
0.326	17.8847
0.327	17.8174
0.328	17.7487
0.329	17.6842
0.329	17.6222
0.33	17.5604
0.331	17.502
0.331	17.4379
0.332	17.3822
0.333	17.3236
0.334	17.2657
0.334	17.2062
0.335	17.1494
0.336	17.0961
0.336	17.044
0.337	16.9923
0.338	16.9383
0.339	16.8854
0.339	16.8321
0.34	16.7779
0.341	16.7255
0.341	16.6686
0.342	16.6138
0.343	16.5602
0.344	16.5071
0.344	16.4566
0.345	16.4051
0.346	16.3539
0.346	16.3054
0.347	16.2563
0.348	16.2058
0.349	16.1552
0.349	16.1052
0.35	16.0553
0.351	16.0122
0.351	15.9681
0.352	15.9234
0.353	15.8753
0.354	15.8278
0.354	15.7776
0.355	15.731
0.356	15.6851
0.356	15.6396
0.357	15.5944
0.358	15.5526
0.359	15.5128
0.359	15.4714
0.36	15.4314
0.361	15.3955
0.361	15.36
0.362	15.3228
0.363	15.2857
0.364	15.2498
0.364	15.216
0.365	15.1829
0.366	15.1513
0.366	15.12
0.367	15.0896
0.368	15.0622
0.369	15.034
0.369	15.0058
0.37	14.9759
0.371	14.9481
0.371	14.9216
0.372	14.8946
0.373	14.8704
0.374	14.8474
0.374	14.8209
0.375	14.7971
0.376	14.7738
0.377	14.7497
0.377	14.7238
0.378	14.6964
0.379	14.6715
0.379	14.6488
0.38	14.6227
0.381	14.5998
0.382	14.5781
0.382	14.5544
0.383	14.5298
0.384	14.5048
0.384	14.4812
0.385	14.46
0.386	14.4387
0.387	14.4164
0.387	14.3965
0.388	14.3773
0.389	14.357
0.389	14.3345
0.39	14.3101
0.391	14.2904
0.392	14.2709
0.392	14.2499
0.393	14.229
0.394	14.2082
0.394	14.1903
0.395	14.1712
0.396	14.1507
0.397	14.131
0.397	14.1095
0.398	14.0879
0.399	14.0687
0.399	14.0524
0.4	14.0365
0.401	14.0165
0.402	13.9968
0.402	13.9796
0.403	13.9621
0.404	13.9447
0.404	13.9269
0.405	13.9095
0.406	13.8898
0.407	13.8728
0.407	13.856
0.408	13.8383
0.409	13.8212
0.409	13.8047
0.41	13.789
0.411	13.7738
0.412	13.7611
0.412	13.7481
0.413	13.7362
0.414	13.7249
0.414	13.7128
0.415	13.6983
0.416	13.6827
0.417	13.6653
0.417	13.6485
0.418	13.6324
0.419	13.616
0.419	13.5998
0.42	13.5825
0.421	13.5664
0.422	13.5514
0.422	13.5378
0.423	13.5223
0.424	13.505
0.424	13.4868
0.425	13.4674
0.426	13.4476
0.427	13.4286
0.427	13.4066
0.428	13.3825
0.429	13.3581
0.429	13.3331
0.43	13.3081
0.431	13.2835
0.432	13.2616
0.432	13.2404
0.433	13.2197
0.434	13.1995
0.434	13.1785
0.435	13.1573
0.436	13.1346
0.437	13.111
0.437	13.0885
0.438	13.0644
0.439	13.0428
0.439	13.0199
0.44	12.9967
0.441	12.9775
0.442	12.9561
0.442	12.9381
0.443	12.9164
0.444	12.8937
0.444	12.8748
0.445	12.8569
0.446	12.8387
0.447	12.8222
0.447	12.8048
0.448	12.7862
0.449	12.7674
0.449	12.7494
0.45	12.7347
0.451	12.7212
0.452	12.7056
0.452	12.6888
0.453	12.671
0.454	12.6553
0.454	12.6399
0.455	12.6245
0.456	12.6071
0.457	12.5909
0.457	12.5752
0.458	12.5619
0.459	12.5474
0.459	12.5328
0.46	12.5206
0.461	12.5092
0.462	12.4923
0.462	12.4768
0.463	12.4606
0.464	12.4453
0.464	12.4319
0.465	12.4197
0.466	12.4069
0.467	12.3929
0.467	12.3757
0.468	12.3596
0.469	12.3452
0.469	12.3337
0.47	12.3221
0.471	12.307
0.472	12.2914
0.472	12.2769
0.473	12.2641
0.474	12.2509
0.474	12.2384
0.475	12.2266
0.476	12.2139
0.477	12.2004
0.477	12.1865
0.478	12.1741
0.479	12.1612
0.479	12.1477
0.48	12.1324
0.481	12.1191
0.482	12.1037
0.482	12.0899
0.483	12.0742
0.484	12.06
0.484	12.0468
0.485	12.0299
0.486	12.0141
0.487	11.9992
0.487	11.9869
0.488	11.9747
0.489	11.9607
0.489	11.9428
0.49	11.9255
0.491	11.9104
0.492	11.8942
0.492	11.8801
0.493	11.8641
0.494	11.8491
0.494	11.8349
0.495	11.8197
0.496	11.806
0.497	11.7933
0.497	11.7809
0.498	11.7705
0.499	11.7579
0.499	11.7453
0.5	11.7337
0.501	11.7197
0.502	11.7086
0.502	11.6951
0.503	11.6813
0.504	11.667
0.504	11.6501
0.505	11.6352
0.506	11.6242
0.507	11.6136
0.507	11.5999
0.508	11.5868
0.509	11.571
0.509	11.56
0.51	11.5485
0.511	11.5373
0.512	11.5278
0.512	11.5187
0.513	11.5061
0.514	11.495
0.514	11.4823
0.515	11.4664
0.516	11.4529
0.517	11.4402
0.517	11.4263
0.518	11.4113
0.519	11.3977
0.519	11.3873
0.52	11.3743
0.521	11.3621
0.522	11.3501
0.522	11.3374
0.523	11.3257
0.524	11.3134
0.524	11.3005
0.525	11.2846
0.526	11.2695
0.527	11.2548
0.527	11.2378
0.528	11.2215
0.529	11.2063
0.529	11.1917
0.53	11.1768
0.531	11.1583
0.532	11.1446
0.532	11.131
0.533	11.1138
0.534	11.0974
0.534	11.0817
0.535	11.0657
0.536	11.0482
0.537	11.03
0.537	11.0136
0.538	10.9984
0.539	10.9815
0.539	10.9665
0.54	10.9522
0.541	10.9338
0.542	10.9177
0.542	10.9025
0.543	10.8864
0.544	10.8691
0.544	10.8536
0.545	10.8368
0.546	10.8199
0.547	10.8015
0.547	10.7831
0.548	10.765
0.549	10.7489
0.549	10.7333
0.55	10.7179
0.551	10.703
0.552	10.6879
0.552	10.673
0.553	10.6597
0.554	10.6469
0.554	10.6337
0.555	10.6209
0.556	10.607
0.557	10.591
0.557	10.5784
0.558	10.5644
0.559	10.5487
0.559	10.5327
0.56	10.5164
0.561	10.4995
0.562	10.4845
0.562	10.4708
0.563	10.457
0.564	10.4441
0.564	10.4321
0.565	10.4195
0.566	10.4066
0.567	10.3937
0.567	10.3804
0.568	10.3673
0.569	10.356
0.569	10.3421
0.57	10.328
0.571	10.3113
0.572	10.2967
0.572	10.2824
0.573	10.2676
0.574	10.2532
0.574	10.2377
0.575	10.2246
0.576	10.212
0.577	10.2011
0.577	10.192
0.578	10.1801
0.579	10.167
0.579	10.1543
0.58	10.1431
0.581	10.1321
0.582	10.1195
0.582	10.1044
0.583	10.0887
0.584	10.0754
0.585	10.0621
0.585	10.0484
0.586	10.0345
0.587	10.0201
0.587	10.0089
0.588	9.99652
0.589	9.98247
0.59	9.96766
0.59	9.95653
0.591	9.94372
0.592	9.93124
0.592	9.9165
0.593	9.90155
0.594	9.8855
0.595	9.87052
0.595	9.85676
0.596	9.84224
0.597	9.82629
0.597	9.81108
0.598	9.79661
0.599	9.78587
0.6	9.77471
0.6	9.75919
0.601	9.74382
0.602	9.72965
0.602	9.71617
0.603	9.70368
0.604	9.68742
0.605	9.67143
0.605	9.65771
0.606	9.64533
0.607	9.62947
0.607	9.61481
0.608	9.60204
0.609	9.58792
0.61	9.5749
0.61	9.5609
0.611	9.54871
0.612	9.53479
0.612	9.52012
0.613	9.50606
0.614	9.49077
0.615	9.47428
0.615	9.45703
0.616	9.44049
0.617	9.42462
0.617	9.40562
0.618	9.39035
0.619	9.37821
0.62	9.36188
0.62	9.34751
0.621	9.3345
0.622	9.32142
0.622	9.30808
0.623	9.29415
0.624	9.28108
0.625	9.26788
0.625	9.2547
0.626	9.24177
0.627	9.22895
0.627	9.21448
0.628	9.19819
0.629	9.18288
0.63	9.16663
0.63	9.15242
0.631	9.1385
0.632	9.12469
0.632	9.10716
0.633	9.09262
0.634	9.08122
0.635	9.06875
0.635	9.05225
0.636	9.03619
0.637	9.02028
0.637	9.00572
0.638	8.99012
0.639	8.97272
0.64	8.95574
0.64	8.93733
0.641	8.9193
0.642	8.90286
0.642	8.88575
0.643	8.86849
0.644	8.85298
0.645	8.8389
0.645	8.82519
0.646	8.81054
0.647	8.79511
0.647	8.78152
0.648	8.76609
0.649	8.75249
0.65	8.73511
0.65	8.71932
0.651	8.70475
0.652	8.69224
0.652	8.67901
0.653	8.66353
0.654	8.64779
0.655	8.6325
0.655	8.61719
0.656	8.60219
0.657	8.5875
0.657	8.57531
0.658	8.55972
0.659	8.54201
0.66	8.52675
0.66	8.51087
0.661	8.4935
0.662	8.47513
0.662	8.45752
0.663	8.43985
0.664	8.42104
0.665	8.40161
0.665	8.38412
0.666	8.36921
0.667	8.35223
0.667	8.33446
0.668	8.31723
0.669	8.29794
0.67	8.28062
0.67	8.26399
0.671	8.2471
0.672	8.2312
0.672	8.21617
0.673	8.19889
0.674	8.18029
0.675	8.15997
0.675	8.14117
0.676	8.12371
0.677	8.10502
0.677	8.08605
0.678	8.0683
0.679	8.05119
0.68	8.03358
0.68	8.01762
0.681	8.00081
0.682	7.98752
0.682	7.97192
0.683	7.95488
0.684	7.93873
0.685	7.92256
0.685	7.90491
0.686	7.88909
0.687	7.87188
0.687	7.85281
0.688	7.83258
0.689	7.81189
0.69	7.79381
0.69	7.77511
0.691	7.75713
0.692	7.73994
0.692	7.7226
0.693	7.70502
0.694	7.6879
0.695	7.66968
0.695	7.65045
0.696	7.63116
0.697	7.61291
0.697	7.59694
0.698	7.57673
0.699	7.55711
0.7	7.5375
0.7	7.51854
0.701	7.49733
0.702	7.47781
0.702	7.4593
0.703	7.44137
0.704	7.42393
0.705	7.40696
0.705	7.39057
0.706	7.37239
0.707	7.35577
0.707	7.33794
0.708	7.32061
0.709	7.30345
0.71	7.28634
0.71	7.26981
0.711	7.25266
0.712	7.23727
0.712	7.22276
0.713	7.20652
0.714	7.18623
0.715	7.16732
0.715	7.1505
0.716	7.13586
0.717	7.1211
0.717	7.10576
0.718	7.09026
0.719	7.07461
0.72	7.05631
0.72	7.04024
0.721	7.0254
0.722	7.01006
0.722	6.99481
0.723	6.97768
0.724	6.96084
0.725	6.94602
0.725	6.92948
0.726	6.91401
0.727	6.89633
0.727	6.88025
0.728	6.8624
0.729	6.84658
0.73	6.8288
0.73	6.81351
0.731	6.79891
0.732	6.78289
0.732	6.76737
0.733	6.75219
0.734	6.73586
0.735	6.72113
0.735	6.70467
0.736	6.68875
0.737	6.6714
0.737	6.65403
0.738	6.63797
0.739	6.62069
0.74	6.60415
0.74	6.58927
0.741	6.57235
0.742	6.55714
0.742	6.54208
0.743	6.52595
0.744	6.51136
0.745	6.49847
0.745	6.48187
0.746	6.46572
0.747	6.44769
0.747	6.4321
0.748	6.41528
0.749	6.39847
0.75	6.37923
0.75	6.36103
0.751	6.3439
0.752	6.32637
0.752	6.31069
0.753	6.29551
0.754	6.27827
0.755	6.26068
0.755	6.24481
0.756	6.22951
0.757	6.21265
0.757	6.19648
0.758	6.1772
0.759	6.15878
0.76	6.14417
0.76	6.12579
0.761	6.10501
0.762	6.08591
0.762	6.06816
0.763	6.05063
0.764	6.03256
0.765	6.01416
0.765	5.99561
0.766	5.97618
0.767	5.95651
0.767	5.93821
0.768	5.92047
0.769	5.9013
0.77	5.88181
0.77	5.86349
0.771	5.84428
0.772	5.82307
0.772	5.80206
0.773	5.78153
0.774	5.76228
0.775	5.74357
0.775	5.72368
0.776	5.70199
0.777	5.68272
0.777	5.66458
0.778	5.64517
0.779	5.62698
0.78	5.60838
0.78	5.58934
0.781	5.57087
0.782	5.55177
0.782	5.53287
0.783	5.51415
0.784	5.4942
0.785	5.47277
0.785	5.45189
0.786	5.43084
0.787	5.41073
0.788	5.38976
0.788	5.37218
0.789	5.35133
0.79	5.33079
0.79	5.30914
0.791	5.28862
0.792	5.26888
0.793	5.24741
0.793	5.22391
0.794	5.20099
0.795	5.17998
0.795	5.1599
0.796	5.13911
0.797	5.11912
0.798	5.09609
0.798	5.07525
0.799	5.05454
0.8	5.03302
0.8	5.0142
0.801	4.99369
0.802	4.97249
0.803	4.9509
0.803	4.9297
0.804	4.90947
0.805	4.88871
0.805	4.86805
0.806	4.84843
0.807	4.83112
0.808	4.81083
0.808	4.79018
0.809	4.77296
0.81	4.75541
0.81	4.73751
0.811	4.72015
0.812	4.70148
0.813	4.68182
0.813	4.66214
0.814	4.64401
0.815	4.62578
0.815	4.6045
0.816	4.58693
0.817	4.56497
0.818	4.54528
0.818	4.52763
0.819	4.51059
0.82	4.4939
0.82	4.47633
0.821	4.458
0.822	4.44139
0.823	4.42485
0.823	4.40771
0.824	4.39152
0.825	4.37542
0.825	4.35731
0.826	4.34034
0.827	4.32494
0.828	4.30819
0.828	4.29219
0.829	4.27701
0.83	4.26225
0.83	4.24651
0.831	4.23128
0.832	4.21911
0.833	4.20723
0.833	4.19415
0.834	4.18144
0.835	4.16682
0.835	4.15224
0.836	4.13615
0.837	4.11989
0.838	4.10381
0.838	4.08832
0.839	4.0705
0.84	4.05013
0.84	4.03046
0.841	4.01213
0.842	3.99427
0.843	3.97671
0.843	3.95823
0.844	3.93892
0.845	3.92058
0.845	3.903
0.846	3.88467
0.847	3.86729
0.848	3.85029
0.848	3.83365
0.849	3.81465
0.85	3.79707
0.85	3.77849
0.851	3.75877
0.852	3.74029
0.853	3.72252
0.853	3.70538
0.854	3.68796
0.855	3.6703
0.855	3.65405
0.856	3.64048
0.857	3.62605
0.858	3.61043
0.858	3.5952
0.859	3.58091
0.86	3.56643
0.86	3.55215
0.861	3.53551
0.862	3.51845
0.863	3.50379
0.863	3.48889
0.864	3.47311
0.865	3.45672
0.865	3.44015
0.866	3.424
0.867	3.40861
0.868	3.39483
0.868	3.38017
0.869	3.365
0.87	3.35034
0.87	3.33476
0.871	3.31836
0.872	3.30167
0.873	3.28512
0.873	3.26966
0.874	3.25605
0.875	3.24044
0.875	3.22429
0.876	3.20868
0.877	3.1916
0.878	3.17665
0.878	3.16119
0.879	3.1424
0.88	3.12226
0.88	3.10309
0.881	3.08488
0.882	3.06753
0.883	3.04971
0.883	3.03271
0.884	3.01493
0.885	2.99681
0.885	2.98216
0.886	2.96375
0.887	2.94544
0.888	2.92797
0.888	2.91233
0.889	2.8983
0.89	2.881
0.89	2.86219
0.891	2.84236
0.892	2.82466
0.893	2.80792
0.893	2.79152
0.894	2.77472
0.895	2.75682
0.895	2.74022
0.896	2.7237
0.897	2.70919
0.898	2.69315
0.898	2.67582
0.899	2.65791
0.9	2.63958
0.9	2.6224
0.901	2.60509
0.902	2.58682
0.903	2.56895
0.903	2.55279
0.904	2.53629
0.905	2.51644
0.905	2.49588
0.906	2.47538
0.907	2.45531
0.908	2.43726
0.908	2.41668
0.909	2.39565
0.91	2.37512
0.91	2.35584
0.911	2.3357
0.912	2.31521
0.913	2.29556
0.913	2.27451
0.914	2.25245
0.915	2.2315
0.915	2.20961
0.916	2.18731
0.917	2.16408
0.918	2.14347
0.918	2.12348
0.919	2.10367
0.92	2.08227
0.92	2.05901
0.921	2.03706
0.922	2.01574
0.923	1.9965
0.923	1.97884
0.924	1.95824
0.925	1.938
0.925	1.91984
0.926	1.89795
0.927	1.87644
0.928	1.85537
0.928	1.83774
0.929	1.82001
0.93	1.80237
0.93	1.7841
0.931	1.76605
0.932	1.74901
0.933	1.73174
0.933	1.715
0.934	1.6969
0.935	1.67953
0.935	1.66093
0.936	1.64357
0.937	1.62768
0.938	1.61285
0.938	1.59853
0.939	1.58256
0.94	1.56579
0.94	1.54887
0.941	1.53246
0.942	1.51436
0.943	1.497
0.943	1.48184
0.944	1.46662
0.945	1.45002
0.945	1.42863
0.946	1.40941
0.947	1.39152
0.948	1.37443
0.948	1.35521
0.949	1.33754
0.95	1.32078
0.95	1.30261
0.951	1.28483
0.952	1.26682
0.953	1.24932
0.953	1.23251
0.954	1.21456
0.955	1.19695
0.955	1.18046
0.956	1.16531
0.957	1.148
0.958	1.13015
0.958	1.11412
0.959	1.09855
0.96	1.08176
0.96	1.06479
0.961	1.04835
0.962	1.03542
0.963	1.02024
0.963	1.00242
0.964	0.985585
0.965	0.970007
0.965	0.956361
0.966	0.941159
0.967	0.925694
0.968	0.909315
0.968	0.8928
0.969	0.8767
0.97	0.860945
0.97	0.843735
0.971	0.825668
0.972	0.806361
0.973	0.787688
0.973	0.768945
0.974	0.752824
0.975	0.736512
0.975	0.71634
0.976	0.696663
0.977	0.677946
0.978	0.658902
0.978	0.639829
0.979	0.620856
0.98	0.603781
0.98	0.586217
0.981	0.568513
0.982	0.550193
0.983	0.53088
0.983	0.513443
0.984	0.495539
0.985	0.477195
0.985	0.459254
0.986	0.439125
0.987	0.422626
0.988	0.40638
0.988	0.390286
0.989	0.373298
0.99	0.356819
0.99	0.339064
0.991	0.320183
0.992	0.303423
0.993	0.28839
0.993	0.272188
0.994	0.25827
0.995	0.240923
0.996	0.223979
0.996	0.206421
0.997	0.188897
0.998	0.172914
0.998	0.15524
0.999	0.137615
1	0.121736
1.001	0.103956
1.001	0.087703
1.002	0.071784
1.003	0.057014
1.003	0.041015
1.004	0.023385
1.005	0.005881
1.006	-0.00979
1.006	-0.02582
1.007	-0.04311
1.008	-0.05766
1.008	-0.07313
1.009	-0.08889
1.01	-0.10423
1.011	-0.12189
1.011	-0.14081
1.012	-0.15767
1.013	-0.17421
1.013	-0.18905
1.014	-0.20712
1.015	-0.22167
1.016	-0.23775
1.016	-0.25459
1.017	-0.26994
1.018	-0.28615
1.018	-0.30222
1.019	-0.31695
1.02	-0.33318
1.021	-0.34932
1.021	-0.36623
1.022	-0.38319
1.023	-0.39847
1.023	-0.41361
1.024	-0.42845
1.025	-0.44404
1.026	-0.46051
1.026	-0.47583
1.027	-0.49217
1.028	-0.50744
1.028	-0.52163
1.029	-0.53752
1.03	-0.55252
1.031	-0.56626
1.031	-0.58212
1.032	-0.59862
1.033	-0.61516
1.033	-0.6314
1.034	-0.64694
1.035	-0.66153
1.036	-0.67743
1.036	-0.69396
1.037	-0.70952
1.038	-0.72567
1.038	-0.74186
1.039	-0.75886
1.04	-0.77528
1.041	-0.79299
1.041	-0.80792
1.042	-0.82111
1.043	-0.83582
1.043	-0.85169
1.044	-0.86399
1.045	-0.877
1.046	-0.89002
1.046	-0.904
1.047	-0.92098
1.048	-0.93774
1.048	-0.95354
1.049	-0.96889
1.05	-0.98291
1.051	-0.9977
1.051	-1.01428
1.052	-1.032
1.053	-1.04857
1.053	-1.06702
1.054	-1.08208
1.055	-1.0967
1.056	-1.11287
1.056	-1.12887
1.057	-1.14561
1.058	-1.16298
1.058	-1.17935
1.059	-1.19448
1.06	-1.20908
1.061	-1.22531
1.061	-1.24485
1.062	-1.26226
1.063	-1.2783
1.063	-1.29256
1.064	-1.30849
1.065	-1.3245
1.066	-1.34053
1.066	-1.35914
1.067	-1.37604
1.068	-1.3926
1.068	-1.40922
1.069	-1.42626
1.07	-1.44134
1.071	-1.45724
1.071	-1.4731
1.072	-1.48951
1.073	-1.50609
1.073	-1.52216
1.074	-1.5382
1.075	-1.5557
1.076	-1.5729
1.076	-1.59077
1.077	-1.60786
1.078	-1.62309
1.078	-1.63759
1.079	-1.6532
1.08	-1.67076
1.081	-1.68876
1.081	-1.70511
1.082	-1.72091
1.083	-1.73781
1.083	-1.75646
1.084	-1.77396
1.085	-1.79064
1.086	-1.8059
1.086	-1.82219
1.087	-1.8376
1.088	-1.85457
1.088	-1.87167
1.089	-1.88677
1.09	-1.90176
1.091	-1.91677
1.091	-1.93401
1.092	-1.95105
1.093	-1.96889
1.093	-1.986
1.094	-2.00293
1.095	-2.02163
1.096	-2.03956
1.096	-2.05682
1.097	-2.07222
1.098	-2.08936
1.098	-2.10682
1.099	-2.12104
1.1	-2.13475
1.101	-2.15012
1.101	-2.16693
1.102	-2.18551
1.103	-2.20485
1.103	-2.22431
1.104	-2.24361
1.105	-2.26084
1.106	-2.27972
1.106	-2.29847
1.107	-2.31807
1.108	-2.33564
1.108	-2.3535
1.109	-2.37208
1.11	-2.39027
1.111	-2.40871
1.111	-2.42701
1.112	-2.44474
1.113	-2.46303
1.113	-2.48145
1.114	-2.49952
1.115	-2.51645
1.116	-2.53502
1.116	-2.55333
1.117	-2.56987
1.118	-2.58774
1.118	-2.60475
1.119	-2.62013
1.12	-2.63521
1.121	-2.65144
1.121	-2.66885
1.122	-2.68572
1.123	-2.70325
1.123	-2.7204
1.124	-2.73862
1.125	-2.75452
1.126	-2.77011
1.126	-2.78767
1.127	-2.80563
1.128	-2.82235
1.128	-2.84054
1.129	-2.85879
1.13	-2.87578
1.131	-2.89287
1.131	-2.91131
1.132	-2.92892
1.133	-2.94697
1.133	-2.9652
1.134	-2.9829
1.135	-2.99991
1.136	-3.01704
1.136	-3.03774
1.137	-3.05586
1.138	-3.07359
1.138	-3.09111
1.139	-3.10781
1.14	-3.12514
1.141	-3.14127
1.141	-3.15862
1.142	-3.17835
1.143	-3.19382
1.143	-3.20838
1.144	-3.22478
1.145	-3.24128
1.146	-3.25482
1.146	-3.26891
1.147	-3.28548
1.148	-3.3007
1.148	-3.31484
1.149	-3.32827
1.15	-3.3421
1.151	-3.35732
1.151	-3.37324
1.152	-3.38852
1.153	-3.39903
1.153	-3.41159
1.154	-3.42395
1.155	-3.43793
1.156	-3.45135
1.156	-3.46769
1.157	-3.4818
1.158	-3.49671
1.158	-3.51092
1.159	-3.52557
1.16	-3.54172
1.161	-3.55789
1.161	-3.57301
1.162	-3.58879
1.163	-3.60676
1.163	-3.62223
1.164	-3.63775
1.165	-3.65422
1.166	-3.67021
1.166	-3.68686
1.167	-3.70293
1.168	-3.71783
1.168	-3.73325
1.169	-3.74918
1.17	-3.76486
1.171	-3.78202
1.171	-3.79852
1.172	-3.8152
1.173	-3.83051
1.173	-3.84572
1.174	-3.86236
1.175	-3.87871
1.176	-3.89445
1.176	-3.90996
1.177	-3.92463
1.178	-3.93888
1.178	-3.95456
1.179	-3.96978
1.18	-3.98492
1.181	-3.99934
1.181	-4.01387
1.182	-4.02945
1.183	-4.04534
1.183	-4.05897
1.184	-4.07267
1.185	-4.08388
1.186	-4.09658
1.186	-4.11103
1.187	-4.12506
1.188	-4.13951
1.188	-4.15192
1.189	-4.16307
1.19	-4.17558
1.191	-4.18805
1.191	-4.20034
1.192	-4.21102
1.193	-4.22175
1.193	-4.23583
1.194	-4.24823
1.195	-4.26156
1.196	-4.27349
1.196	-4.28506
1.197	-4.29811
1.198	-4.31138
1.198	-4.32376
1.199	-4.33682
1.2	-4.3505
1.201	-4.36501
1.201	-4.37976
1.202	-4.3965
1.203	-4.41068
1.204	-4.42503
1.204	-4.43806
1.205	-4.45216
1.206	-4.46716
1.206	-4.48166
1.207	-4.49559
1.208	-4.50994
1.209	-4.52665
1.209	-4.5441
1.21	-4.55899
1.211	-4.57436
1.211	-4.5902
1.212	-4.60473
1.213	-4.61999
1.214	-4.63652
1.214	-4.65131
1.215	-4.66661
1.216	-4.68053
1.216	-4.69378
1.217	-4.70764
1.218	-4.72215
1.219	-4.73598
1.219	-4.74943
1.22	-4.76322
1.221	-4.77812
1.221	-4.79411
1.222	-4.81042
1.223	-4.82457
1.224	-4.84014
1.224	-4.85638
1.225	-4.87179
1.226	-4.88719
1.226	-4.90499
1.227	-4.91868
1.228	-4.93289
1.229	-4.94863
1.229	-4.96472
1.23	-4.97894
1.231	-4.99461
1.231	-5.01171
1.232	-5.0289
1.233	-5.04592
1.234	-5.06585
1.234	-5.08413
1.235	-5.10162
1.236	-5.1196
1.236	-5.13657
1.237	-5.15486
1.238	-5.17066
1.239	-5.18565
1.239	-5.20214
1.24	-5.21757
1.241	-5.23333
1.241	-5.24989
1.242	-5.26462
1.243	-5.27959
1.244	-5.29739
1.244	-5.31493
1.245	-5.32967
1.246	-5.34413
1.246	-5.36128
1.247	-5.37802
1.248	-5.39092
1.249	-5.40432
1.249	-5.41824
1.25	-5.43157
1.251	-5.44601
1.251	-5.46091
1.252	-5.47406
1.253	-5.48758
1.254	-5.50072
1.254	-5.51593
1.255	-5.53182
1.256	-5.5459
1.256	-5.55934
1.257	-5.5728
1.258	-5.58616
1.259	-5.5994
1.259	-5.60994
1.26	-5.62185
1.261	-5.63491
1.261	-5.64805
1.262	-5.66075
1.263	-5.67256
1.264	-5.68401
1.264	-5.69781
1.265	-5.71198
1.266	-5.72596
1.266	-5.73818
1.267	-5.75166
1.268	-5.76524
1.269	-5.77875
1.269	-5.79218
1.27	-5.80574
1.271	-5.81683
1.271	-5.82716
1.272	-5.83831
1.273	-5.85206
1.274	-5.86634
1.274	-5.87796
1.275	-5.88914
1.276	-5.90287
1.276	-5.91527
1.277	-5.92412
1.278	-5.93449
1.279	-5.94709
1.279	-5.95956
1.28	-5.96887
1.281	-5.97805
1.281	-5.98944
1.282	-5.9994
1.283	-6.01118
1.284	-6.01925
1.284	-6.02849
1.285	-6.03886
1.286	-6.0484
1.286	-6.05844
1.287	-6.06746
1.288	-6.07795
1.289	-6.08867
1.289	-6.098
1.29	-6.10691
1.291	-6.11656
1.291	-6.12759
1.292	-6.13716
1.293	-6.14592
1.294	-6.15796
1.294	-6.16875
1.295	-6.17945
1.296	-6.18921
1.296	-6.20163
1.297	-6.213
1.298	-6.22315
1.299	-6.23339
1.299	-6.24243
1.3	-6.25328
1.301	-6.26414
1.301	-6.2734
1.302	-6.28608
1.303	-6.29704
1.304	-6.31063
1.304	-6.32175
1.305	-6.33243
1.306	-6.3435
1.306	-6.35347
1.307	-6.36344
1.308	-6.37361
1.309	-6.38446
1.309	-6.39632
1.31	-6.40612
1.311	-6.41849
1.311	-6.42971
1.312	-6.4415
1.313	-6.45088
1.314	-6.46096
1.314	-6.47321
1.315	-6.48548
1.316	-6.49706
1.316	-6.50957
1.317	-6.52118
1.318	-6.53256
1.319	-6.54224
1.319	-6.55221
1.32	-6.56188
1.321	-6.57279
1.321	-6.58431
1.322	-6.59436
1.323	-6.60584
1.324	-6.61812
1.324	-6.63064
1.325	-6.64217
1.326	-6.65339
1.326	-6.665
1.327	-6.67763
1.328	-6.68906
1.329	-6.7003
1.329	-6.71167
1.33	-6.7242
1.331	-6.73479
1.331	-6.74549
1.332	-6.75739
1.333	-6.76985
1.334	-6.7812
1.334	-6.79274
1.335	-6.80421
1.336	-6.81635
1.336	-6.82835
1.337	-6.84074
1.338	-6.85204
1.339	-6.8641
1.339	-6.87631
1.34	-6.88795
1.341	-6.89957
1.341	-6.90786
1.342	-6.91818
1.343	-6.92865
1.344	-6.93893
1.344	-6.95026
1.345	-6.96055
1.346	-6.97039
1.346	-6.98089
1.347	-6.99193
1.348	-7.00197
1.349	-7.01098
1.349	-7.01985
1.35	-7.03055
1.351	-7.04024
1.351	-7.05037
1.352	-7.06258
1.353	-7.07134
1.354	-7.07902
1.354	-7.08805
1.355	-7.09877
1.356	-7.10896
1.356	-7.11826
1.357	-7.1277
1.358	-7.14019
1.359	-7.15196
1.359	-7.1632
1.36	-7.17428
1.361	-7.18211
1.361	-7.19278
1.362	-7.20446
1.363	-7.2148
1.364	-7.22371
1.364	-7.23289
1.365	-7.24379
1.366	-7.2548
1.366	-7.26605
1.367	-7.27697
1.368	-7.28789
1.369	-7.29835
1.369	-7.31095
1.37	-7.32492
1.371	-7.33861
1.371	-7.35135
1.372	-7.36208
1.373	-7.37666
1.374	-7.39143
1.374	-7.40443
1.375	-7.41807
1.376	-7.43027
1.376	-7.44331
1.377	-7.45655
1.378	-7.47057
1.379	-7.48337
1.379	-7.49643
1.38	-7.50905
1.381	-7.52533
1.381	-7.53879
1.382	-7.55399
1.383	-7.56831
1.384	-7.58062
1.384	-7.59564
1.385	-7.61016
1.386	-7.62252
1.386	-7.63365
1.387	-7.64579
1.388	-7.65729
1.389	-7.67062
1.389	-7.68493
1.39	-7.69773
1.391	-7.71159
1.391	-7.72523
1.392	-7.73904
1.393	-7.75281
1.394	-7.76761
1.394	-7.78059
1.395	-7.79479
1.396	-7.81095
1.396	-7.82642
1.397	-7.84047
1.398	-7.85584
1.399	-7.87037
1.399	-7.88449
1.4	-7.89628
1.401	-7.91034
1.401	-7.92358
1.402	-7.93887
1.403	-7.95354
1.404	-7.96837
1.404	-7.98416
1.405	-7.99816
1.406	-8.01099
1.407	-8.02442
1.407	-8.03841
1.408	-8.0512
1.409	-8.06394
1.409	-8.0759
1.41	-8.08957
1.411	-8.10161
1.412	-8.11312
1.412	-8.12322
1.413	-8.13384
1.414	-8.14523
1.414	-8.1564
1.415	-8.16864
1.416	-8.18087
1.417	-8.19524
1.417	-8.20762
1.418	-8.22031
1.419	-8.2308
1.419	-8.24335
1.42	-8.25331
1.421	-8.26445
1.422	-8.27809
1.422	-8.29393
1.423	-8.30358
1.424	-8.313
1.424	-8.32639
1.425	-8.33713
1.426	-8.34936
1.427	-8.36189
1.427	-8.37522
1.428	-8.38926
[truncated: 48,831 more rows]

## Sheet: Supplementary Fig. 1b
Supplementary Fig. 1b
ml	mAU
0	6.99239
0.001	6.97715
0.002	6.96328
0.002	6.94738
0.003	6.93127
0.004	6.91755
0.004	6.90299
0.005	6.8871
0.006	6.87051
0.006	6.85226
0.007	6.83503
0.008	6.81759
0.008	6.79795
0.009	6.77507
0.01	6.75087
0.01	6.72667
0.011	6.70111
0.012	6.67538
0.012	6.64812
0.013	6.61868
0.014	6.58894
0.014	6.55505
0.015	6.52256
0.016	6.48732
0.016	6.45241
0.017	6.41619
0.018	6.37624
0.018	6.33578
0.019	6.29615
0.02	6.25216
0.02	6.20541
0.021	6.15855
0.022	6.11073
0.022	6.0613
0.023	6.01039
0.024	5.95986
0.024	5.90712
0.025	5.85463
0.026	5.8011
0.026	5.74763
0.027	5.69521
0.028	5.64346
0.028	5.58796
0.029	5.53184
0.03	5.47755
0.03	5.42081
0.031	5.36648
0.032	5.30821
0.032	5.24917
0.033	5.19144
0.034	5.13213
0.034	5.07562
0.035	5.01698
0.036	4.95742
0.036	4.90027
0.037	4.84126
0.038	4.78162
0.038	4.72238
0.039	4.66343
0.04	4.60639
0.04	4.54705
0.041	4.48854
0.042	4.42742
0.042	4.36825
0.043	4.30972
0.044	4.25184
0.044	4.19168
0.045	4.13416
0.046	4.07561
0.046	4.01529
0.047	3.95656
0.048	3.89768
0.048	3.83891
0.049	3.78255
0.05	3.72497
0.05	3.67191
0.051	3.61928
0.052	3.566
0.052	3.5091
0.053	3.45127
0.054	3.39436
0.054	3.33643
0.055	3.27973
0.056	3.2221
0.056	3.16266
0.057	3.10534
0.058	3.04793
0.058	2.99161
0.059	2.93556
0.06	2.87978
0.06	2.82164
0.061	2.76464
0.062	2.70855
0.062	2.65235
0.063	2.59752
0.064	2.54306
0.064	2.48706
0.065	2.43207
0.066	2.37717
0.066	2.32311
0.067	2.26944
0.068	2.21712
0.068	2.16417
0.069	2.11192
0.07	2.05841
0.07	2.00596
0.071	1.9554
0.072	1.90549
0.072	1.8556
0.073	1.80591
0.074	1.75642
0.074	1.705
0.075	1.65531
0.076	1.60623
0.076	1.55664
0.077	1.51
0.078	1.46047
0.078	1.41057
0.079	1.36287
0.08	1.31563
0.08	1.26755
0.081	1.22076
0.082	1.17461
0.082	1.12861
0.083	1.08093
0.084	1.03608
0.084	0.989853
0.085	0.943414
0.086	0.897826
0.086	0.853158
0.087	0.808898
0.088	0.764202
0.088	0.72149
0.089	0.676958
0.09	0.635101
0.09	0.591911
0.091	0.55273
0.092	0.51181
0.092	0.470206
0.093	0.430698
0.094	0.388457
0.094	0.349357
0.095	0.310191
0.096	0.272325
0.096	0.232438
0.097	0.193604
0.098	0.156527
0.098	0.119674
0.099	0.08251
0.1	0.047685
0.1	0.011395
0.101	-0.02464
0.102	-0.05866
0.102	-0.0928
0.103	-0.1268
0.104	-0.15837
0.104	-0.18971
0.105	-0.22395
0.106	-0.25778
0.106	-0.29115
0.107	-0.32479
0.108	-0.35824
0.108	-0.38977
0.109	-0.42195
0.11	-0.45455
0.11	-0.48477
0.111	-0.51512
0.112	-0.54585
0.112	-0.57748
0.113	-0.60676
0.114	-0.63608
0.114	-0.66605
0.115	-0.69519
0.116	-0.72364
0.116	-0.95816
0.117	-0.98764
0.118	-1.01292
0.118	-1.0402
0.119	-1.06488
0.12	-1.09043
0.12	-1.11736
0.121	-1.14295
0.122	-1.1679
0.122	-1.19388
0.123	-1.21878
0.124	-1.24181
0.124	-1.26559
0.125	-1.28984
0.126	-1.31391
0.126	-1.33793
0.127	-1.36124
0.128	-1.38504
0.128	-1.40757
0.129	-1.42998
0.13	-1.45321
0.13	-1.47669
0.131	-1.4974
0.132	-1.51609
0.132	-1.53394
0.133	-1.55179
0.134	-1.57
0.134	-1.59001
0.135	-1.60749
0.136	-1.62682
0.136	-1.64563
0.137	-1.66356
0.138	-1.67948
0.138	-1.69719
0.139	-1.71379
0.14	-1.73034
0.14	-1.74689
0.141	-1.76241
0.142	-1.77766
0.142	-1.7922
0.143	-1.80651
0.144	-1.82164
0.144	-1.83622
0.145	-1.84973
0.146	-1.86298
0.146	-1.8779
0.147	-1.8921
0.148	-1.90794
0.148	-1.92186
0.149	-1.93783
0.15	-1.95397
0.15	-1.97099
0.151	-1.98717
0.152	-2.00687
0.152	-2.02731
0.153	-2.0494
0.154	-2.07148
0.154	-2.09557
0.155	-2.12044
0.156	-2.14739
0.156	-2.17565
0.157	-2.20696
0.158	-2.23955
0.158	-2.27449
0.159	-2.31459
0.159	-2.35703
0.16	-2.40237
0.161	-2.45153
0.161	-2.50497
0.162	-2.56307
0.163	-2.62188
0.163	-2.68434
0.164	-2.75363
0.165	-2.8287
0.165	-2.9073
0.166	-2.99173
0.167	-3.08005
0.167	-3.17572
0.168	-3.27459
0.169	-3.37743
0.169	-3.48477
0.17	-3.59593
0.171	-3.71266
0.171	-3.8331
0.172	-3.95753
0.173	-4.08863
0.173	-4.22181
0.174	-4.36074
0.175	-4.49975
0.175	-4.64417
0.176	-4.79108
0.177	-4.94288
0.177	-5.09432
0.178	-5.24647
0.179	-5.39926
0.179	-5.55534
0.18	-5.71199
0.181	-5.86388
0.181	-6.01652
0.182	-6.16868
0.183	-6.31375
0.183	-6.45601
0.184	-6.59528
0.185	-6.72857
0.185	-6.85828
0.186	-6.98405
0.187	-7.10473
0.187	-7.22048
0.188	-7.32999
0.189	-7.43326
0.189	-7.5272
0.19	-7.61373
0.191	-7.68907
0.191	-7.76023
0.192	-7.82021
0.193	-7.87196
0.193	-7.91488
0.194	-7.94813
0.195	-7.97422
0.195	-7.99179
0.196	-7.99806
0.197	-7.99498
0.197	-7.98488
0.198	-7.96737
0.199	-7.93951
0.199	-7.90622
0.2	-7.86561
0.201	-7.8188
0.201	-7.76802
0.202	-7.70889
0.203	-7.64272
0.203	-7.5709
0.204	-7.4948
0.205	-7.41096
0.205	-7.32332
0.206	-7.23374
0.207	-7.14285
0.207	-7.04793
0.208	-6.94806
0.209	-6.84911
0.209	-6.74807
0.21	-6.64408
0.211	-6.54752
0.211	-6.44908
0.212	-6.34506
0.213	-6.2394
0.213	-6.13528
0.214	-6.0315
0.215	-5.92791
0.215	-5.82772
0.216	-5.72712
0.217	-5.62806
0.217	-5.52838
0.218	-5.42842
0.219	-5.32954
0.219	-5.23313
0.22	-5.13689
0.221	-5.04197
0.221	-4.94954
0.222	-4.85715
0.223	-4.76268
0.223	-4.66768
0.224	-4.57303
0.225	-4.48032
0.225	-4.38756
0.226	-4.29252
0.227	-4.19311
0.227	-4.09346
0.228	-3.99116
0.229	-3.88952
0.229	-3.78813
0.23	-3.68358
0.231	-3.57527
0.231	-3.46365
0.232	-3.3496
0.233	-3.23387
0.233	-3.11485
0.234	-2.9934
0.235	-2.86972
0.235	-2.74229
0.236	-2.61324
0.237	-2.48208
0.237	-2.3474
0.238	-2.2079
0.239	-2.0686
0.239	-1.92717
0.24	-1.78038
0.241	-1.62972
0.241	-1.47463
0.242	-1.31577
0.243	-1.15573
0.243	-0.9917
0.244	-0.82068
0.245	-0.64395
0.245	-0.46432
0.246	-0.28196
0.247	-0.09815
0.247	0.087378
0.248	0.275987
0.249	0.467815
0.249	0.658185
0.25	0.851348
0.251	1.04122
0.251	1.23144
0.252	1.42309
0.253	1.61335
0.253	1.80318
0.254	1.99621
0.255	2.18223
0.255	2.36986
0.256	2.55785
0.257	2.74232
0.257	2.9237
0.258	3.10368
0.259	3.28258
0.259	3.4605
0.26	3.63476
0.261	3.80989
0.261	3.9814
0.262	4.15441
0.263	4.33163
0.263	4.51159
0.264	4.68831
0.265	4.86887
0.265	5.06445
0.266	5.27165
0.267	5.48721
0.267	5.71308
0.268	5.95264
0.269	6.20777
0.269	6.47904
0.27	6.76256
0.271	7.05966
0.271	7.37168
0.272	7.69811
0.273	8.03807
0.273	8.39512
0.274	8.76389
0.275	9.14689
0.275	9.54367
0.276	9.94778
0.277	10.3585
0.277	10.7826
0.278	11.2092
0.279	11.6405
0.279	12.0765
0.28	12.5101
0.281	12.9448
0.281	13.3759
0.282	13.8022
0.283	14.2213
0.283	14.6326
0.284	15.0365
0.285	15.436
0.285	15.8169
0.286	16.1805
0.287	16.5405
0.287	16.8789
0.288	17.7139
0.289	18.6711
0.289	19.5122
0.29	19.4141
0.291	19.316
0.291	19.2135
0.292	19.1128
0.293	19.0098
0.293	18.9044
0.294	18.7994
0.295	18.6979
0.295	18.6008
0.296	18.5041
0.297	18.4097
0.297	18.317
0.298	18.2239
0.299	18.1321
0.299	18.036
0.3	17.9379
0.301	17.8488
0.301	17.7641
0.302	17.684
0.303	17.6051
0.303	17.5269
0.304	17.4448
0.305	17.3632
0.305	17.2802
0.306	17.2008
0.307	17.1282
0.307	17.0587
0.308	16.9904
0.309	16.9222
0.309	16.8558
0.31	16.7933
0.311	16.7308
0.311	16.6671
0.312	16.6037
0.313	16.5467
0.313	16.4889
0.314	16.4291
0.315	16.3718
0.315	16.3203
0.316	16.2718
0.317	16.2234
0.317	16.1736
0.318	16.1291
0.319	16.0853
0.319	16.0354
0.32	15.9832
0.321	15.9307
0.321	15.881
0.322	15.8315
0.323	15.7807
0.323	15.7265
0.324	15.6669
0.325	15.6085
0.325	15.5518
0.326	15.4949
0.327	15.4335
0.327	15.3702
0.328	15.3055
0.329	15.2354
0.329	15.1598
0.33	15.0805
0.331	15.003
0.331	14.9277
0.332	14.849
0.333	14.7671
0.333	14.6871
0.334	14.6033
0.335	14.5183
0.335	14.4303
0.336	14.3446
0.337	14.2562
0.337	14.1717
0.338	14.0851
0.339	14.0002
0.339	13.9121
0.34	13.8246
0.341	13.7407
0.341	13.6581
0.342	13.5734
0.343	13.4881
0.343	13.4046
0.344	13.3189
0.345	13.2355
0.345	13.1545
0.346	13.075
0.347	12.9951
0.347	12.9135
0.348	12.833
0.349	12.7549
0.349	12.6771
0.35	12.6001
0.351	12.5218
0.351	12.4474
0.352	12.3743
0.353	12.3005
0.353	12.2327
0.354	12.1655
0.355	12.0996
0.355	12.0339
0.356	11.968
0.357	11.907
0.357	11.8488
0.358	11.7885
0.359	11.7326
0.359	11.6778
0.36	11.6261
0.361	11.5744
0.361	11.5251
0.362	11.4806
0.363	11.4404
0.363	11.4002
0.364	11.3609
0.365	11.3226
0.365	11.2867
0.366	11.2533
0.367	11.2218
0.367	11.1926
0.368	11.1615
0.369	11.1341
0.369	11.1081
0.37	11.0806
0.371	11.0566
0.371	11.0339
0.372	11.0121
0.373	10.99
0.373	10.9642
0.374	10.937
0.375	10.9144
0.375	10.8875
0.376	10.8618
0.377	10.8333
0.377	10.8072
0.378	10.7797
0.379	10.7521
0.379	10.7202
0.38	10.6888
0.381	10.6607
0.381	10.6358
0.382	10.6083
0.383	10.58
0.383	10.5531
0.384	10.5275
0.385	10.5026
0.385	10.4746
0.386	10.4476
0.387	10.42
0.387	10.3929
0.388	10.363
0.389	10.3345
0.389	10.3063
0.39	10.2796
0.391	10.2505
0.391	10.2241
0.392	10.2011
0.393	10.1755
0.393	10.154
0.394	10.1328
0.395	10.1125
0.395	10.0918
0.396	10.0741
0.397	10.0589
0.397	10.0418
0.398	10.0216
0.399	10.0032
0.399	9.9841
0.4	9.964
0.401	9.94518
0.401	9.9253
0.402	9.90671
0.403	9.8855
0.403	9.86712
0.404	9.84794
0.405	9.83165
0.405	9.81579
0.406	9.80304
0.407	9.78664
0.407	9.77265
0.408	9.75472
0.409	9.73661
0.409	9.72044
0.41	9.69896
0.411	9.67902
0.411	9.65672
0.412	9.63459
0.413	9.61134
0.413	9.58744
0.414	9.56429
0.415	9.54177
0.415	9.51942
0.416	9.497
0.417	9.4725
0.417	9.44842
0.418	9.42734
0.419	9.40477
0.419	9.38066
0.42	9.35528
0.421	9.33169
0.421	9.30579
0.422	9.28042
0.423	9.25475
0.423	9.22861
0.424	9.20601
0.425	9.18356
0.425	9.16289
0.426	9.13899
0.427	9.11463
0.427	9.08897
0.428	9.06222
0.429	9.03471
0.429	9.0076
0.43	8.98074
0.431	8.95069
0.431	8.91814
0.432	8.88727
0.433	8.85832
0.433	8.8295
0.434	8.7994
0.435	8.76618
0.435	8.73544
0.436	8.70987
0.437	8.68388
0.437	8.65383
0.438	8.62587
0.439	8.5971
0.439	8.57021
0.44	8.54528
0.441	8.51775
0.441	8.48771
0.442	8.45744
0.443	8.42756
0.443	8.40085
0.444	8.37527
0.445	8.35224
0.445	8.3289
0.446	8.30331
0.447	8.27664
0.447	8.25277
0.448	8.23015
0.449	8.20666
0.449	8.18021
0.45	8.15563
0.451	8.13229
0.451	8.10993
0.452	8.08303
0.453	8.05627
0.453	8.0341
0.454	8.01168
0.455	7.98793
0.455	7.96367
0.456	7.93797
0.457	7.91483
0.457	7.89226
0.458	7.87126
0.459	7.8503
0.459	7.83034
0.46	7.80835
0.461	7.78614
0.461	7.76324
0.462	7.73889
0.463	7.71734
0.463	7.7001
0.464	7.68187
0.465	7.66347
0.465	7.64419
0.466	7.62781
0.467	7.61047
0.467	7.59289
0.468	7.5774
0.469	7.56289
0.469	7.5469
0.47	7.52924
0.471	7.51105
0.471	7.49428
0.472	7.47677
0.473	7.46047
0.473	7.44263
0.474	7.42448
0.475	7.40618
0.475	7.3882
0.476	7.37086
0.477	7.35637
0.477	7.33848
0.478	7.32294
0.479	7.30985
0.479	7.29659
0.48	7.27993
0.481	7.26188
0.481	7.2457
0.482	7.22918
0.483	7.21459
0.483	7.1993
0.484	7.18294
0.485	7.16611
0.485	7.14991
0.486	7.13368
0.487	7.11645
0.487	7.10046
0.488	7.0846
0.489	7.0681
0.489	7.05232
0.49	7.03708
0.491	7.02264
0.491	7.00849
0.492	6.99615
0.493	6.98279
0.493	6.9674
0.494	6.95444
0.495	6.93933
0.495	6.92356
0.496	6.90501
0.497	6.88698
0.497	6.87033
0.498	6.85182
0.499	6.83167
0.499	6.80905
0.5	6.78704
0.501	6.76716
0.501	6.74707
0.502	6.7288
0.503	6.70974
0.503	6.68996
0.504	6.67151
0.505	6.6527
0.505	6.63425
0.506	6.61476
0.507	6.59436
0.507	6.57554
0.508	6.55684
0.509	6.53635
0.509	6.51764
0.51	6.49732
0.511	6.47525
0.511	6.45709
0.512	6.43867
0.513	6.42343
0.513	6.40589
0.514	6.38757
0.515	6.37145
0.515	6.35751
0.516	6.34301
0.517	6.33179
0.517	6.31964
0.518	6.30639
0.519	6.28998
0.519	6.27336
0.52	6.25706
0.521	6.24194
0.521	6.2258
0.522	6.21095
0.523	6.19479
0.523	6.1799
0.524	6.16567
0.525	6.15094
0.525	6.13486
0.526	6.11881
0.527	6.1044
0.527	6.09055
0.528	6.07623
0.529	6.06284
0.529	6.04885
0.53	6.03872
0.531	6.02716
0.531	6.01333
0.532	6.0016
0.533	5.99023
0.533	5.97581
0.534	5.96169
0.534	5.94794
0.535	5.93638
0.536	5.92559
0.536	5.91505
0.537	5.90395
0.538	5.89546
0.538	5.8878
0.539	5.87936
0.54	5.87107
0.54	5.86044
0.541	5.84975
0.542	5.84001
0.542	5.83149
0.543	5.82281
0.544	5.81492
0.544	5.80526
0.545	5.79471
0.546	5.78439
0.546	5.77323
0.547	5.76287
0.548	5.75277
0.548	5.74337
0.549	5.73526
0.55	5.72867
0.55	5.72082
0.551	5.71285
0.552	5.7043
0.552	5.6965
0.553	5.69006
0.554	5.6832
0.554	5.67341
0.555	5.66358
0.556	5.65606
0.556	5.64913
0.557	5.64245
0.558	5.63573
0.558	5.62945
0.559	5.62222
0.56	5.61581
0.56	5.61006
0.561	5.60583
0.562	5.60205
0.562	5.5957
0.563	5.59072
0.564	5.58684
0.564	5.5824
0.565	5.5781
0.566	5.57153
0.566	5.56368
0.567	5.55362
0.568	5.54475
0.568	5.53615
0.569	5.52838
0.57	5.51807
0.57	5.50767
0.571	5.50114
0.572	5.49334
0.572	5.48618
0.573	5.47741
0.574	5.46889
0.574	5.46023
0.575	5.45141
0.576	5.44299
0.576	5.43509
0.577	5.42399
0.578	5.41446
0.578	5.40281
0.579	5.39351
0.58	5.3843
0.58	5.37175
0.581	5.36046
0.582	5.34931
0.582	5.34035
0.583	5.33001
0.584	5.32293
0.584	5.31538
0.585	5.30784
0.586	5.2988
0.586	5.29072
0.587	5.28431
0.588	5.27514
0.588	5.26477
0.589	5.25375
0.59	5.24299
0.59	5.23307
0.591	5.22291
0.592	5.21285
0.592	5.20283
0.593	5.19154
0.594	5.18198
0.594	5.17232
0.595	5.16329
0.596	5.15625
0.596	5.14705
0.597	5.13728
0.598	5.12899
0.598	5.12026
0.599	5.11081
0.6	5.10184
0.6	5.09299
0.601	5.08409
0.602	5.07595
0.602	5.06764
0.603	5.05795
0.604	5.04753
0.604	5.03901
0.605	5.03137
0.606	5.02188
0.606	5.01115
0.607	5.00213
0.608	4.99241
0.608	4.98202
0.609	4.97019
0.61	4.96061
0.61	4.95067
0.611	2.14166
0.612	-12.8138
0.612	-12.8214
0.613	-12.8275
0.614	-12.8359
0.614	-12.8427
0.615	-12.8501
0.616	-12.857
0.616	-12.8632
0.617	-12.8697
0.618	-12.875
0.618	-12.8816
0.619	-12.8868
0.62	-12.8926
0.62	-12.9003
0.621	-12.9058
0.622	-12.912
0.622	-12.9185
0.623	-12.9252
0.624	-12.9309
0.624	-12.9367
0.625	-12.9428
0.626	-12.9481
0.626	-12.9522
0.627	-12.9576
0.628	-12.9631
0.628	-12.9689
0.629	-12.973
0.63	-12.9786
0.63	-12.9828
0.631	-12.9865
0.632	-12.9908
0.632	-12.9949
0.633	-13.0003
0.634	-13.0059
0.634	-13.0119
0.635	-13.0162
0.636	-13.0217
0.636	-13.0285
0.637	-13.0343
0.638	-13.0415
0.638	-13.0474
0.639	-13.0516
0.64	-13.0567
0.64	-13.0642
0.641	-13.0705
0.642	-13.0759
0.642	-13.0824
0.643	-13.0926
0.644	-13.1011
0.644	-13.1118
0.645	-13.1203
0.646	-13.1315
0.646	-13.1439
0.647	-13.1585
0.648	-13.1746
0.648	-13.1918
0.649	-13.209
0.65	-13.2276
0.65	-13.2474
0.651	-13.2671
0.652	-13.2925
0.652	-13.3191
0.653	-13.3457
0.654	-13.3766
0.654	-13.4099
0.655	-13.4452
0.656	-13.4856
0.656	-13.5287
0.657	-13.5743
0.658	-13.6271
0.658	-13.6843
0.659	-13.7447
0.66	-13.8095
0.66	-13.8797
0.661	-13.9537
0.662	-14.0342
0.662	-14.1195
0.663	-14.21
0.664	-14.3026
0.664	-14.4038
0.665	-14.5112
0.666	-14.625
0.666	-14.7408
0.667	-14.8631
0.668	-14.9917
0.668	-15.1217
0.669	-15.2614
0.67	-15.3986
0.67	-15.5408
0.671	-15.6842
0.672	-15.8301
0.672	-15.9784
0.673	-16.1295
0.674	-16.2802
0.674	-16.4299
0.675	-16.5762
0.676	-16.7158
0.676	-16.8532
0.677	-16.985
0.678	-17.1141
0.678	-17.2347
0.679	-17.3486
0.68	-17.454
0.68	-17.5522
0.681	-17.636
0.682	-17.705
0.682	-17.7647
0.683	-17.8134
0.684	-17.8469
0.684	-17.8636
0.685	-17.8656
0.686	-17.8517
0.686	-17.8226
0.687	-17.7749
0.688	-17.7101
0.688	-17.6289
0.689	-17.5296
0.69	-17.4128
0.69	-17.2795
0.691	-17.1301
0.692	-16.9711
0.692	-16.8051
0.693	-16.621
0.694	-16.4204
0.694	-16.2081
0.695	-15.9857
0.696	-15.7521
0.696	-15.508
0.697	-15.256
0.698	-14.9955
0.698	-14.7334
0.699	-14.4653
0.7	-14.1902
0.7	-13.9089
0.701	-13.6226
0.702	-13.3306
0.702	-13.0349
0.703	-12.7359
0.704	-12.4329
0.704	-12.1241
0.705	-11.8134
0.706	-11.4947
0.706	-11.1755
0.707	-10.8494
0.708	-10.5208
0.708	-10.1835
0.709	-9.84174
0.71	-9.49262
0.71	-9.13139
0.711	-8.76626
0.712	-8.39316
0.712	-8.00913
0.713	-7.62042
0.714	-7.22056
0.714	-6.81846
0.715	-6.40674
0.716	-5.98149
0.716	-5.55654
0.717	-5.12217
0.718	-4.68907
0.718	-4.24775
0.719	-3.80708
0.72	-3.36242
0.72	-2.91602
0.721	-2.46552
0.722	-2.0191
0.722	-1.57453
0.723	-1.12163
0.724	-0.67894
0.724	-0.23153
0.725	0.21171
0.726	0.64818
0.726	1.07953
0.727	1.5098
0.728	1.93389
0.728	2.35088
0.729	2.76556
0.73	3.1701
0.73	3.57082
0.731	3.96441
0.732	4.35536
0.732	4.74092
0.733	5.11891
0.734	5.49086
0.734	5.85695
0.735	6.21691
0.736	6.5741
0.736	6.92612
0.737	7.26711
0.738	7.60169
0.738	7.92618
0.739	8.24948
0.74	8.56683
0.74	8.87441
0.741	9.17598
0.742	9.46828
0.742	9.75841
0.743	10.0424
0.744	10.3196
0.744	10.5908
0.745	10.8501
0.746	11.0967
0.746	11.3447
0.747	11.5899
0.748	11.8291
0.748	12.0595
0.749	12.2849
0.75	12.5044
0.75	12.715
0.751	12.918
0.752	13.1144
0.752	13.3073
0.753	13.4947
0.754	13.6759
0.754	13.8547
0.755	14.0284
0.756	14.1962
0.756	14.3574
0.757	14.5121
0.758	14.6639
0.758	14.8112
0.759	14.9546
0.76	15.0939
0.76	15.2273
0.761	15.3559
0.762	15.4813
0.762	15.6036
0.763	15.7245
0.764	15.8447
0.764	15.9632
0.765	16.0815
0.766	16.1952
0.766	16.3065
0.767	16.4171
0.768	16.5279
0.768	16.6361
0.769	16.7367
0.77	16.8351
0.77	16.9344
0.771	17.0304
0.772	17.1245
0.772	17.2114
0.773	17.2994
0.774	17.3897
0.774	17.4771
0.775	17.5626
0.776	17.645
0.776	17.725
0.777	17.8014
0.778	17.8727
0.778	17.9404
0.779	18.0027
0.78	18.064
0.78	18.1208
0.781	18.1738
0.782	18.2211
0.782	18.2616
0.783	18.2997
0.784	18.3339
0.784	18.3663
0.785	18.3957
0.786	18.421
0.786	18.4394
0.787	18.4535
0.788	18.4674
0.788	18.4779
0.789	18.4856
0.79	18.4897
0.79	18.487
0.791	18.4822
0.792	18.4696
0.792	18.4551
0.793	18.4406
0.794	18.4218
0.794	18.4035
0.795	18.3808
0.796	18.3557
0.796	18.3271
0.797	18.2982
0.798	18.2662
0.798	18.2324
0.799	18.1995
0.8	18.1685
0.8	18.1334
0.801	18.0913
0.802	18.0452
0.802	17.9959
0.803	17.9462
0.804	17.8972
0.804	17.8469
0.805	17.7943
0.806	17.7417
0.806	17.6881
0.807	17.6349
0.808	17.5793
0.808	17.5283
0.809	17.474
0.81	17.4152
0.81	17.3603
0.811	17.3061
0.812	17.2536
0.812	17.1993
0.813	17.1447
0.814	17.0916
0.814	17.038
0.815	16.9855
0.816	16.9352
0.816	16.8849
0.817	16.8368
0.818	16.7872
0.818	16.7386
0.819	16.6926
0.82	16.6499
0.82	16.6074
0.821	16.564
0.822	16.5204
0.822	16.4784
0.823	16.4353
0.824	16.3938
0.824	16.3521
0.825	16.3102
0.826	16.2689
0.826	16.229
0.827	16.1859
0.828	16.143
0.828	16.0987
0.829	16.0562
0.83	16.0135
0.83	15.9684
0.831	15.9229
0.832	15.8779
0.832	15.8327
0.833	15.7869
0.834	15.7414
0.834	15.6987
0.835	15.6562
0.836	15.6145
0.836	15.5739
0.837	15.5316
0.838	15.4882
0.838	15.4434
0.839	15.3993
0.84	15.3591
0.84	15.3148
0.841	15.2741
0.842	15.2316
0.842	15.1907
0.843	15.1499
0.844	15.1091
0.844	15.067
0.845	15.0256
0.846	14.9844
0.846	14.9461
0.847	14.907
0.848	14.8679
0.848	14.8293
0.849	14.7901
0.85	14.7482
0.85	14.7065
0.851	14.6657
0.852	14.6278
0.852	14.59
0.853	14.5522
0.854	14.5153
0.854	14.4762
0.855	14.4363
0.856	14.3945
0.856	14.3534
0.857	14.3146
0.858	14.273
0.858	14.2312
0.859	14.1906
0.86	14.1515
0.86	14.1125
0.861	14.0759
0.862	14.0408
0.862	14.0051
0.863	13.9666
0.864	13.9257
0.864	13.8868
0.865	13.85
0.866	13.8138
0.866	13.7773
0.867	13.7414
0.868	13.7055
0.868	13.6655
0.869	13.6279
0.87	13.5906
0.87	13.5512
0.871	13.5139
0.872	13.4784
0.872	13.4436
0.873	13.4047
0.874	13.3649
0.874	13.3295
0.875	13.2949
0.876	13.2616
0.876	13.2251
0.877	13.1891
0.878	13.1521
0.878	13.1143
0.879	13.0779
0.88	13.0445
0.88	13.0128
0.881	12.9807
0.882	12.9433
0.882	12.9075
0.883	12.8748
0.884	12.8437
0.884	12.8131
0.885	12.7851
0.886	12.7561
0.886	12.7257
0.887	12.6978
0.888	12.6687
0.888	12.6407
0.889	12.6139
0.89	12.5891
0.89	12.5627
0.891	12.5349
0.892	12.5083
0.892	12.4808
0.893	12.4581
0.894	12.4343
0.894	12.409
0.895	12.383
0.896	12.359
0.896	12.3335
0.897	12.3078
0.898	12.2787
0.898	12.2551
0.899	12.2316
0.9	12.2101
0.9	12.1852
0.901	12.1604
0.902	12.1343
0.902	12.1099
0.903	12.0872
0.904	12.0641
0.904	12.0414
0.905	12.016
0.906	11.9931
0.906	11.9728
0.907	11.9526
0.908	11.9316
0.908	11.9089
0.909	11.8846
0.91	11.86
0.91	11.8377
0.911	11.8168
0.911	11.7971
0.912	11.7759
0.913	11.7537
0.913	11.7327
0.914	11.7161
0.915	11.6997
0.915	11.6814
0.916	11.6596
0.917	11.6382
0.917	11.6183
0.918	11.6004
0.919	11.5832
0.919	11.5649
0.92	11.5464
0.921	11.5281
0.921	11.5114
0.922	11.4955
0.923	11.4784
0.923	11.4627
0.924	11.4468
0.925	11.43
0.925	11.4151
0.926	11.3993
0.927	11.3815
0.927	11.3645
0.928	11.3475
0.929	11.3303
0.929	11.3132
0.93	11.2952
0.931	11.2744
0.931	11.2536
0.932	11.234
0.933	11.2173
0.933	11.2007
0.934	11.1831
0.935	11.1651
0.935	11.1471
0.936	11.1298
0.937	11.1135
0.937	11.0976
0.938	11.0817
0.939	11.0668
0.939	11.0506
0.94	11.0335
0.941	11.0182
0.941	11.0039
0.942	10.9898
0.943	10.9748
0.943	10.9603
0.944	10.9451
0.945	10.9304
0.945	10.9179
0.946	10.9045
0.947	10.8923
0.947	10.8816
0.948	10.8708
0.949	10.8598
0.949	10.847
0.95	10.8349
0.951	10.8238
0.951	10.8126
0.952	10.8001
0.953	10.7871
0.953	10.7732
0.954	10.7594
0.955	10.7462
0.955	10.7326
0.956	10.7192
0.957	10.7062
0.957	10.6921
0.958	10.6789
0.959	10.6663
0.959	10.656
0.96	10.6444
0.961	10.6321
0.961	10.6198
0.962	10.6063
0.963	10.5936
0.963	10.582
0.964	10.5698
0.965	10.5584
0.965	10.5468
0.966	10.5354
0.967	10.5249
0.967	10.5147
0.968	10.5037
0.969	10.494
0.969	10.4849
0.97	10.4753
0.971	10.466
0.971	10.4555
0.972	10.4433
0.973	10.433
0.973	10.4231
0.974	10.4128
0.975	10.401
0.975	10.3868
0.976	10.3729
0.977	10.3625
0.977	10.3519
0.978	10.3406
0.979	10.3294
0.979	10.3169
0.98	10.3054
0.981	10.2938
0.981	10.2821
0.982	10.2691
0.983	10.2554
0.983	10.2417
0.984	10.2275
0.985	10.2147
0.985	10.2024
0.986	10.19
0.987	10.1781
0.987	10.1653
0.988	10.1542
0.989	10.1434
0.989	10.1306
0.99	10.1178
0.991	10.1067
0.991	10.0974
0.992	10.0891
0.993	10.0814
0.993	10.0703
0.994	10.0611
0.995	10.0527
0.995	10.0438
0.996	10.0363
0.997	10.0284
0.997	10.0206
0.998	10.0109
0.999	10.0049
0.999	9.9992
1	9.9941
1.001	9.99039
1.001	9.98481
1.002	9.97734
1.003	9.97185
1.003	9.96579
1.004	9.96033
1.005	9.954
1.005	9.94807
1.006	9.94276
1.007	9.93612
1.007	9.92946
1.008	9.92184
1.009	9.91493
1.009	9.90686
1.01	9.90123
1.011	9.89612
1.011	9.88998
1.012	9.88292
1.013	9.87657
1.013	9.86938
1.014	9.86099
1.015	9.85397
1.015	9.84755
1.016	9.84021
1.017	9.83336
1.017	9.82503
1.018	9.81655
1.019	9.80851
1.019	9.80074
1.02	9.79148
1.021	9.78218
1.021	9.77382
1.022	9.7661
1.023	9.75907
1.023	9.75253
1.024	9.74476
1.025	9.73651
1.025	9.7291
1.026	9.72157
1.027	9.71285
1.027	9.70269
1.028	9.6921
1.029	9.68261
1.029	9.67332
1.03	9.66462
1.031	9.65735
1.031	9.64956
1.032	9.64051
1.033	9.63102
1.033	9.62141
1.034	9.61059
1.035	9.60098
1.035	9.59153
1.036	9.5812
1.037	9.57265
1.037	9.56307
1.038	9.55175
1.039	9.54071
1.039	9.53057
1.04	9.52219
1.041	9.51442
1.041	9.50554
1.042	9.49599
1.043	9.48662
1.043	9.47766
1.044	9.46865
1.045	9.45929
1.045	9.44998
1.046	9.44233
1.047	9.43382
1.047	9.42387
1.048	9.41302
1.049	9.40292
1.049	9.39355
1.05	9.38522
1.051	9.37833
1.051	9.3715
1.052	9.36469
1.053	9.35683
1.053	9.34818
1.054	9.34292
1.055	9.33852
1.055	9.33281
1.056	9.32517
1.057	9.31682
1.057	9.30935
1.058	9.30264
1.059	9.29434
1.059	9.28453
1.06	9.27606
1.061	9.26801
1.061	9.26125
1.062	9.25438
1.063	9.24615
1.063	9.23975
1.064	9.23536
1.065	9.23164
1.065	9.22847
1.066	9.22354
1.067	9.21827
1.067	9.21286
1.068	9.20666
1.069	9.20054
1.069	9.19552
1.07	9.19127
1.071	9.18515
1.071	9.17811
1.072	9.17184
1.073	9.16621
1.073	9.16092
1.074	9.15472
1.075	9.14691
1.075	9.13857
1.076	9.13243
1.077	9.12632
1.077	9.11979
1.078	9.1139
1.079	9.10665
1.079	9.09938
1.08	9.0923
1.081	9.0835
1.081	9.0747
1.082	9.06568
1.083	9.05719
1.083	9.04947
1.084	9.04161
1.085	9.03337
1.085	9.02466
1.086	9.015
1.087	9.00632
1.087	8.99864
1.088	8.99037
1.089	8.98294
1.089	8.97423
1.09	8.96552
1.091	8.95797
1.091	8.95206
1.092	8.94828
1.093	8.94282
1.093	8.93668
1.094	8.92997
1.095	8.92227
1.095	8.91448
1.096	8.9062
1.097	8.898
1.097	8.89018
1.098	8.88125
1.099	8.8724
1.099	8.8636
1.1	8.85491
1.101	8.84704
1.101	8.83911
1.102	8.8316
1.103	8.82298
1.103	8.81226
1.104	8.80246
1.105	8.79415
1.105	8.7852
1.106	8.77753
1.107	8.76877
1.107	8.76035
1.108	8.75073
1.109	8.74006
1.109	8.73134
1.11	8.72313
1.111	8.71608
1.111	8.70847
1.112	8.70179
1.113	8.69507
1.113	8.68878
1.114	8.68197
1.115	8.67467
1.115	8.66769
1.116	8.66169
1.117	8.65318
1.117	8.64378
1.118	8.63474
1.119	8.62505
1.119	8.61749
1.12	8.61023
1.121	8.60172
1.121	8.59312
1.122	8.58541
1.123	8.57844
1.123	8.57065
1.124	8.56191
1.125	8.55345
1.125	8.54779
1.126	8.54014
1.127	8.53102
1.127	8.52164
1.128	8.51054
1.129	8.50052
1.129	8.48965
1.13	8.47949
1.131	8.46963
1.131	8.46192
1.132	8.45353
1.133	8.44451
1.133	8.43601
1.134	8.42834
1.135	8.42111
1.135	8.41429
1.136	8.40714
1.137	8.40079
1.137	8.39607
1.138	8.39005
1.139	8.38132
1.139	8.37155
1.14	8.36386
1.141	8.3573
1.141	8.34908
1.142	8.34022
1.143	8.33185
1.143	8.32441
1.144	8.31728
1.145	8.30993
1.145	8.30248
1.146	8.29581
1.147	8.28954
1.147	8.28167
1.148	8.27209
1.149	8.26417
1.149	8.25708
1.15	8.25013
1.151	8.2424
1.151	8.23307
1.152	8.22493
1.153	8.21848
1.153	8.21153
1.154	8.20295
1.155	8.19384
1.155	8.18724
1.156	8.18242
1.157	8.17564
1.157	8.16791
1.158	8.16019
1.159	8.15197
1.159	8.14445
1.16	8.13722
1.161	8.12963
1.161	8.1224
1.162	8.11546
1.163	8.10749
1.163	8.09894
1.164	8.09168
1.165	8.08538
1.165	8.07709
1.166	8.06802
1.167	8.06094
1.167	8.05528
1.168	8.04881
1.169	8.04096
1.169	8.03366
1.17	8.02638
1.171	8.01952
1.171	8.01332
1.172	8.00581
1.173	7.99671
1.173	7.98785
1.174	7.98017
1.175	7.9732
1.175	7.9665
1.176	7.9599
1.177	7.95422
1.177	7.94654
1.178	7.94143
1.179	7.93659
1.179	7.93191
1.18	7.92705
1.181	7.92252
1.181	7.91815
1.182	7.91225
1.183	7.90579
1.183	7.90039
1.184	7.89444
1.185	7.89018
1.185	7.88508
1.186	7.87931
1.187	7.87279
1.187	7.86826
1.188	7.86333
1.189	7.85821
1.189	7.85257
1.19	7.84814
1.191	7.84549
1.191	7.84208
1.192	7.83708
1.193	7.83123
1.193	7.82452
1.194	7.81944
1.195	7.815
1.195	7.81027
1.196	7.80531
1.197	7.80038
1.197	7.79486
1.198	7.79066
1.199	7.78854
1.199	7.78595
1.2	7.78189
1.201	7.77768
1.201	7.77289
1.202	7.76903
1.203	7.76507
1.203	7.76099
1.204	7.75654
1.205	7.75269
1.205	7.74823
1.206	7.74379
1.207	7.73902
1.207	7.73363
1.208	7.72835
1.209	7.72442
1.209	7.7206
1.21	7.7166
1.211	7.71225
1.211	7.70788
1.212	7.70371
1.213	7.69978
1.213	7.69537
1.214	7.69034
1.215	7.68415
1.215	7.6779
1.216	7.67275
1.217	7.66733
1.217	7.66205
1.218	7.65733
1.219	7.65356
1.219	7.64902
1.22	7.64422
1.221	7.63937
1.221	7.63433
1.222	7.63012
1.223	7.6272
1.223	7.62439
1.224	7.61924
1.225	7.61337
1.225	7.60856
1.226	7.60476
1.227	7.60113
1.227	7.5969
1.228	7.59137
1.229	7.58535
1.229	7.57935
1.23	7.57264
1.231	7.56753
1.231	7.56317
1.232	7.55874
1.233	7.55359
1.233	7.54774
1.234	7.54057
1.235	7.53398
1.235	7.5284
1.236	7.52133
1.237	7.51643
1.237	7.50996
1.238	7.50544
1.239	7.50048
1.239	7.49528
1.24	7.48922
1.241	7.48449
1.241	7.48106
1.242	7.47557
1.243	7.47197
1.243	7.46894
1.244	7.46714
1.245	7.46469
1.245	7.46162
1.246	7.45873
1.247	7.45553
1.247	7.45161
1.248	7.44809
1.249	7.44391
1.249	7.44021
1.25	7.43867
1.251	7.43799
1.251	7.43656
1.252	7.43278
1.253	7.4305
1.253	7.42754
1.254	7.42549
1.255	7.42157
1.255	7.41661
1.256	7.41149
1.257	7.40766
1.257	7.40388
1.258	7.4003
1.259	7.39782
1.259	7.39265
1.26	7.38599
1.261	7.3794
1.261	7.37435
1.262	7.37031
1.263	7.36602
1.263	7.36216
1.264	7.35855
1.265	7.35452
1.265	7.35078
1.266	7.34686
1.267	7.34239
1.267	7.33791
1.268	7.33369
1.269	7.33052
1.269	7.32687
1.27	7.3233
1.271	7.31978
1.271	7.31579
1.272	7.31329
1.273	7.31274
1.273	7.31088
1.274	7.30816
1.275	7.30528
1.275	7.30241
1.276	7.30096
1.277	7.3007
1.277	7.29946
1.278	7.29685
1.279	7.29364
1.279	7.29143
1.28	7.29081
1.281	7.2901
1.281	7.28835
1.282	7.2885
1.283	7.28817
1.283	7.2874
1.284	7.28574
1.285	7.28333
1.285	7.28138
1.286	7.28037
1.286	7.27962
1.287	7.27713
1.288	7.2762
1.288	7.2756
1.289	7.27162
1.29	7.26881
1.29	7.26616
1.291	7.2645
1.292	7.2625
1.292	7.25988
1.293	7.25402
1.294	7.25073
1.294	7.2481
1.295	7.24598
1.296	7.24299
1.296	7.23817
1.297	7.23391
1.298	7.23116
1.298	7.22782
1.299	7.22341
1.3	7.21829
1.3	7.21311
1.301	7.21018
1.302	7.2066
1.302	7.20279
1.303	7.19631
1.304	7.19064
1.304	7.18469
1.305	7.17913
1.306	7.17711
1.306	7.17272
1.307	7.16915
1.308	7.16517
1.308	7.16098
1.309	7.15693
1.31	7.15515
1.31	7.15147
1.311	7.1466
1.312	7.14248
1.312	7.13911
1.313	7.13648
1.314	7.13292
1.314	7.12789
1.315	7.12223
1.316	7.11766
1.316	7.11398
1.317	7.11056
1.318	7.1059
1.318	7.10253
1.319	7.09881
1.32	7.09542
1.32	7.092
1.321	7.08859
1.322	7.08494
1.322	7.07929
1.323	7.07407
1.324	7.06865
1.324	7.06273
1.325	7.05711
1.326	7.05206
1.326	7.04681
1.327	7.04189
1.328	7.03868
1.328	7.03523
1.329	7.03155
1.33	7.02607
1.33	7.01976
[truncated: 38,933 more rows]

[truncated: 7 more sheets: Supplementary Fig. 1c, Supplementary Fig. 8j, Supplementary Fig. 10a, Supplementary Fig. 10b, Supplementary Fig. 10c, Supplementary Fig. 10d, Supplementary Fig. 10e]
